# Supplementary material for: Bis(8-hy­droxy-2-methyl­quinolinium) bis­(pyridine-2,6-dicarboxyl­ato)cuprate(II) methanol monosolvate monohydrate
Source: Acta Crystallogr Sect E Struct Rep Online. 2011 Feb 26;67(Pt 3):m379–80. doi: 10.1107/S160053681100674X (PMC3052026; doi:10.1107/S160053681100674X)
Supplement: Supplementary file 1 [file e-67-0m379-sup1.cif]

##############################################################################
###                                                                        ###
###        Electronic paper (Acta Crystallographica Section E)             ###
###                                                                        ###
##############################################################################
#                                                                            #
# This CIF contains the data in a paper accepted for publication in Acta     #
# Crystallographica Section E. It conforms to the requirements of Notes      #
# for Authors for Section E, and has been peer reviewed under the auspices   #
# of the IUCr Commission on Journals.                                        #
#                                                                            #
# Full details of the Crystallographic Information File format               #
# are given in the paper "The Crystallographic Information File (CIF):       #
# a New Standard Archive File for Crystallography" by S. R. Hall, F. H.      #
# Allen and I. D. Brown [Acta Cryst. (1991), A47, 655-685].                  #
#                                                                            #
# The current version of the core CIF dictionary is obtainable from          #
# ftp://ftp.iucr.org/pub/cif_core.dic. The current version number is 2.4.    #
#                                                                            #
# Software is freely available for graphical display of the structure(s) in  #
# this CIF.  For information consult the CIF home page http://www.iucr.org/  #
# cif/home.html                                                              #
#                                                                            #
# This file may be used for bona fide research purposes within the           #
# scientific community so long as proper attribution is given to the journal # 
# article from which it was obtained.                                        #
#                                                                            #
##############################################################################
                                             
data_I
_audit_creation_method     SHELXL-97
_chemical_name_systematic
;
Bis(8-hydroxy-2-methylquinolinium) bis(pyridine-2,6-dicarboxylato)cuprate(II)
methanol monosolvate monohydrate
;
_chemical_name_common     ?
_chemical_formula_moiety     '2(C10 H10 N O +), C14 H6 Cu N2 O8 -, C H4 O, H2 O'
_chemical_formula_sum     'C35 H32 Cu N4 O12'
_chemical_formula_iupac     '(C10 H10 N O)2 [Cu (C7 H3 N O4)2], C H4 O, H2 O'
_chemical_formula_weight     764.20
_chemical_melting_point     ?
_symmetry_cell_setting     triclinic
_symmetry_space_group_name_H-M     'P -1'
_symmetry_space_group_name_Hall     '-P 1'
loop_
    _symmetry_equiv_pos_as_xyz
    'x, y, z'
    '-x, -y, -z'
_cell_length_a     10.116(2)
_cell_length_b     12.895(3)
_cell_length_c     14.816(3)
_cell_angle_alpha     64.45(3)
_cell_angle_beta     76.23(3)
_cell_angle_gamma     83.74(3)
_cell_volume     1693.5(8)
_cell_formula_units_Z     2
_cell_measurement_reflns_used     9061
_cell_measurement_theta_min     2.31
_cell_measurement_theta_max     29.17
_cell_measurement_temperature     298(2)
_exptl_crystal_description     block
_exptl_crystal_colour     green
_exptl_crystal_size_max     0.5
_exptl_crystal_size_mid     0.4
_exptl_crystal_size_min     0.3
_exptl_crystal_density_diffrn     1.499
_exptl_crystal_density_meas     ?
_exptl_crystal_density_method     'not measured'
_exptl_crystal_F_000     790
_exptl_absorpt_coefficient_mu     0.717
_exptl_absorpt_correction_type     numerical
_exptl_absorpt_process_details     '(X-SHAPE; Stoe & Cie, 2005)'
_exptl_absorpt_correction_T_min     0.714
_exptl_absorpt_correction_T_max     0.803
_exptl_special_details
;
;
_diffrn_ambient_temperature     298(2)
_diffrn_radiation_type     MoK\a
_diffrn_radiation_wavelength     0.71073
_diffrn_radiation_source     'fine-focus sealed tube'
_diffrn_radiation_monochromator     graphite
_diffrn_measurement_device_type     'Stoe IPDS II'
_diffrn_measurement_method     'rotation method'
_diffrn_detector_area_resol_mean     '0.15 mm'
_diffrn_reflns_number     18924
_diffrn_reflns_av_R_equivalents     0.0280
_diffrn_reflns_av_sigmaI/netI     0.0319
_diffrn_reflns_theta_min     2.31
_diffrn_reflns_theta_max     29.17
_diffrn_reflns_theta_full     29.17
_diffrn_measured_fraction_theta_max     0.989
_diffrn_measured_fraction_theta_full     0.989
_diffrn_reflns_limit_h_min     -13
_diffrn_reflns_limit_h_max     13
_diffrn_reflns_limit_k_min     -17
_diffrn_reflns_limit_k_max     17
_diffrn_reflns_limit_l_min     -20
_diffrn_reflns_limit_l_max     18
_diffrn_standards_number     ?
_diffrn_standards_interval_count     ?
_diffrn_standards_interval_time     ?
_diffrn_standards_decay_%     ?
_refine_special_details
;
Refinement of <i>F</i>^2^ against ALL reflections. The weighted <i>R</i>-factor
<i>wR</i> and goodness of fit <i>S</i> are based on <i>F</i>^2^, conventional
<i>R</i>-factors <i>R</i> are based on <i>F</i>, with <i>F</i> set to zero for
negative <i>F</i>^2^. The threshold expression of <i>F</i>^2^ >
\s(<i>F</i>^2^) is used only for calculating <i>R</i>-factors(gt) <i>etc</i>.
and is not relevant to the choice of reflections for refinement.
<i>R</i>-factors based on <i>F</i>^2^ are statistically about twice as large
as those based on <i>F</i>, and <i>R</i>- factors based on ALL data will be
even larger.
;
_reflns_number_total     9061
_reflns_number_gt     7185
_reflns_threshold_expression     I>2\s(I)
_refine_ls_structure_factor_coef     Fsqd
_refine_ls_matrix_type     full
_refine_ls_R_factor_all     0.0509
_refine_ls_R_factor_gt     0.0384
_refine_ls_wR_factor_gt     0.1045
_refine_ls_wR_factor_ref     0.1090
_refine_ls_goodness_of_fit_ref     1.009
_refine_ls_restrained_S_all     1.013
_refine_ls_number_reflns     9061
_refine_ls_number_parameters     498
_refine_ls_number_restraints     2
_refine_ls_hydrogen_treatment     mixed
_refine_ls_weighting_scheme     calc
_refine_ls_weighting_details
         'calc w=1/[\s^2^(Fo^2^)+(0.0728P)^2^+0.0000P] where P=(Fo^2^+2Fc^2^)/3'
_atom_sites_solution_hydrogens     geom
_atom_sites_solution_primary     direct
_atom_sites_solution_secondary     difmap
_refine_ls_shift/su_max     0.002
_refine_ls_shift/su_mean     0.000
_refine_diff_density_max     0.701
_refine_diff_density_min     -0.448
_refine_ls_extinction_method     none
_refine_ls_extinction_coef     ?
loop_
    _atom_type_symbol
    _atom_type_description
    _atom_type_scat_dispersion_real
    _atom_type_scat_dispersion_imag
    _atom_type_scat_source
    'C' 'C' 0.0033 0.0016
                         'International Tables Vol C Tables 4.2.6.8 and 6.1.1.4'
    'H' 'H' 0.0000 0.0000
                         'International Tables Vol C Tables 4.2.6.8 and 6.1.1.4'
    'N' 'N' 0.0061 0.0033
                         'International Tables Vol C Tables 4.2.6.8 and 6.1.1.4'
    'O' 'O' 0.0106 0.0060
                         'International Tables Vol C Tables 4.2.6.8 and 6.1.1.4'
    'Cu' 'Cu' 0.3201 1.2651
                         'International Tables Vol C Tables 4.2.6.8 and 6.1.1.4'
_computing_data_collection     'X-AREA (Stoe & Cie, 2005)'
_computing_cell_refinement     'X-AREA (Stoe & Cie, 2005)'
_computing_data_reduction     'X-AREA (Stoe & Cie, 2005)'
_computing_structure_solution     'SHELXS97 (Sheldrick, 2008)'
_computing_structure_refinement     'SHELXL97 (Sheldrick, 2008)'
_computing_molecular_graphics     'ORTEP-3 for Windows (Farrugia, 1997)'
_computing_publication_material     'WinGX (Farrugia, 1999)'
loop_
    _atom_site_type_symbol
    _atom_site_label
    _atom_site_fract_x
    _atom_site_fract_y
    _atom_site_fract_z
    _atom_site_U_iso_or_equiv
    _atom_site_adp_type
    _atom_site_calc_flag
    _atom_site_refinement_flags
    _atom_site_occupancy
    _atom_site_disorder_assembly
    _atom_site_disorder_group
    Cu Cu1 0.987953(19) 0.531740(17) 0.743974(16) 0.03101(7) Uani d . 1 . .
    N N1 0.88383(13) 0.54422(11) 0.86756(11) 0.0300(3) Uani d . 1 . .
    N N2 1.09007(13) 0.53417(11) 0.61416(10) 0.0279(3) Uani d . 1 . .
    O O5 0.89361(13) 0.67395(12) 0.63268(11) 0.0447(3) Uani d . 1 . .
    O O3 0.81065(14) 0.42206(13) 0.78562(11) 0.0460(3) Uani d . 1 . .
    O O1 1.11637(13) 0.64363(13) 0.76480(11) 0.0440(3) Uani d . 1 . .
    O O7 1.12019(15) 0.38075(12) 0.79369(10) 0.0450(3) Uani d . 1 . .
    O O8 1.28336(16) 0.28824(13) 0.72425(12) 0.0545(4) Uani d . 1 . .
    O O2 1.11205(17) 0.73177(15) 0.86636(13) 0.0587(4) Uani d . 1 . .
    O O4 0.61123(14) 0.37723(14) 0.89804(13) 0.0536(4) Uani d . 1 . .
    C C1 0.92907(16) 0.61020(14) 0.90270(13) 0.0317(3) Uani d . 1 . .
    C C5 0.76455(16) 0.48968(14) 0.91421(13) 0.0331(3) Uani d . 1 . .
    C C7 0.72560(18) 0.42323(15) 0.86147(14) 0.0371(4) Uani d . 1 . .
    C C6 1.06461(17) 0.66757(15) 0.84037(14) 0.0368(4) Uani d . 1 . .
    C C8 1.06465(16) 0.61551(13) 0.52592(13) 0.0305(3) Uani d . 1 . .
    C C14 1.19898(18) 0.36591(15) 0.72033(14) 0.0351(3) Uani d . 1 . .
    C C2 0.8541(2) 0.62252(17) 0.98891(15) 0.0420(4) Uani d . 1 . .
    H H2 0.8858 0.6685 1.0132 0.050 Uiso calc R 1 . .
    C C12 1.18579(16) 0.45418(14) 0.61431(13) 0.0313(3) Uani d . 1 . .
    O O9 0.66369(14) 0.76955(12) 0.66892(13) 0.0495(4) Uani d . 1 . .
    O O6 0.92311(15) 0.77708(13) 0.46303(12) 0.0573(4) Uani d . 1 . .
    C C9 1.13573(19) 0.61976(16) 0.43302(14) 0.0400(4) Uani d . 1 . .
    H H9 1.1166 0.6763 0.3723 0.048 Uiso calc R 1 . .
    C C10 1.2365(2) 0.53816(19) 0.43151(15) 0.0481(5) Uani d . 1 . .
    H H10 1.2865 0.5394 0.3696 0.058 Uiso calc R 1 . .
    N N3 0.45289(14) 0.91753(13) 0.63308(11) 0.0325(3) Uani d . 1 . .
    C C23 0.68490(17) 0.87638(16) 0.65494(15) 0.0375(4) Uani d . 1 . .
    C C24 0.57362(16) 0.95441(15) 0.63553(13) 0.0325(3) Uani d . 1 . .
    C C11 1.2618(2) 0.45481(18) 0.52344(15) 0.0452(4) Uani d . 1 . .
    H H11 1.3295 0.3998 0.5239 0.054 Uiso calc R 1 . .
    C C16 0.34540(17) 0.98636(16) 0.61397(13) 0.0372(4) Uani d . 1 . .
    C C3 0.7318(2) 0.5658(2) 1.03830(16) 0.0487(5) Uani d . 1 . .
    H H3 0.6807 0.5730 1.0965 0.058 Uiso calc R 1 . .
    C C15 0.21709(19) 0.9375(2) 0.61694(17) 0.0477(5) Uani d . 1 . .
    H H15A 0.2375 0.8892 0.5809 0.072 Uiso calc R 1 . .
    H H15B 0.1575 0.9988 0.5850 0.072 Uiso calc R 1 . .
    H H15C 0.1735 0.8929 0.6868 0.072 Uiso calc R 1 . .
    C C4 0.68596(19) 0.49856(19) 1.00097(15) 0.0452(4) Uani d . 1 . .
    H H4 0.6038 0.4598 1.0334 0.054 Uiso calc R 1 . .
    O O10 0.52372(17) 0.25204(13) 0.83028(15) 0.0587(4) Uani d . 1 . .
    N N4 0.38002(15) 0.08098(13) 0.84401(12) 0.0349(3) Uani d . 1 . .
    C C21 0.8161(2) 1.0311(2) 0.64068(19) 0.0548(5) Uani d . 1 . .
    H H21 0.8979 1.0560 0.6426 0.066 Uiso calc R 1 . .
    C C26 0.30049(18) 0.00004(17) 0.85244(14) 0.0400(4) Uani d . 1 . .
    C C19 0.58640(19) 1.06926(16) 0.61857(14) 0.0389(4) Uani d . 1 . .
    C C33 0.58524(19) 0.14932(17) 0.85447(16) 0.0415(4) Uani d . 1 . .
    C C25 0.1594(2) 0.0336(2) 0.83583(19) 0.0551(5) Uani d . 1 . .
    H H25A 0.1027 0.0378 0.8961 0.083 Uiso calc R 1 . .
    H H25B 0.1237 -0.0227 0.8219 0.083 Uiso calc R 1 . .
    H H25C 0.1609 0.1072 0.7787 0.083 Uiso calc R 1 . .
    C C17 0.3561(2) 1.10237(18) 0.59373(15) 0.0460(5) Uani d . 1 . .
    H H17 0.2828 1.1521 0.5778 0.055 Uiso calc R 1 . .
    C C22 0.80401(19) 0.9164(2) 0.65722(18) 0.0490(5) Uani d . 1 . .
    H H22 0.8780 0.8667 0.6700 0.059 Uiso calc R 1 . .
    C C34 0.50978(17) 0.05901(15) 0.86173(13) 0.0337(3) Uani d . 1 . .
    C C18 0.4726(2) 1.14235(17) 0.59722(16) 0.0475(5) Uani d . 1 . .
    H H18 0.4775 1.2189 0.5854 0.057 Uiso calc R 1 . .
    C C20 0.7101(2) 1.10638(19) 0.62198(18) 0.0508(5) Uani d . 1 . .
    H H20 0.7194 1.1819 0.6115 0.061 Uiso calc R 1 . .
    C C32 0.7142(2) 0.1243(2) 0.87438(17) 0.0510(5) Uani d . 1 . .
    H H32 0.7665 0.1821 0.8698 0.061 Uiso calc R 1 . .
    C C29 0.56299(19) -0.05345(16) 0.88863(14) 0.0399(4) Uani d . 1 . .
    C C27 0.3516(2) -0.11168(18) 0.87752(16) 0.0474(5) Uani d . 1 . .
    H H27 0.2976 -0.1686 0.8825 0.057 Uiso calc R 1 . .
    C C28 0.4794(2) -0.13769(17) 0.89464(16) 0.0478(5) Uani d . 1 . .
    H H28 0.5124 -0.2123 0.9106 0.057 Uiso calc R 1 . .
    C C31 0.7666(2) 0.0131(2) 0.90131(18) 0.0567(6) Uani d . 1 . .
    H H31 0.8536 -0.0018 0.9148 0.068 Uiso calc R 1 . .
    C C30 0.6951(2) -0.0749(2) 0.90864(18) 0.0537(5) Uani d . 1 . .
    H H30 0.7330 -0.1482 0.9266 0.064 Uiso calc R 1 . .
    C C13 0.95099(17) 0.69800(15) 0.53946(15) 0.0371(4) Uani d . 1 . .
    O O11 0.37869(17) 0.70218(16) 0.6708(2) 0.0806(7) Uani d . 1 . .
    C C35 0.4497(3) 0.6032(2) 0.6755(3) 0.0786(9) Uani d . 1 . .
    H H35A 0.5415 0.6223 0.6374 0.118 Uiso calc R 1 . .
    H H35B 0.4066 0.5655 0.6467 0.118 Uiso calc R 1 . .
    H H35C 0.4505 0.5528 0.7456 0.118 Uiso calc R 1 . .
    O O12 0.9690(3) 0.1914(2) 0.96545(19) 0.0947(8) Uani d D 1 . .
    H H3A 0.446(2) 0.8493(19) 0.6449(16) 0.035(5) Uiso d . 1 . .
    H H4A 0.342(2) 0.156(2) 0.8246(19) 0.054(7) Uiso d . 1 . .
    H H9A 0.732(3) 0.738(3) 0.660(2) 0.070(9) Uiso d . 1 . .
    H H10A 0.564(3) 0.296(3) 0.846(2) 0.075(9) Uiso d . 1 . .
    H H11A 0.298(4) 0.689(3) 0.702(3) 0.094(11) Uiso d . 1 . .
    H H12A 1.029(3) 0.227(3) 0.917(2) 0.113 Uiso d D 1 . .
    H H12B 0.927(4) 0.221(3) 1.003(3) 0.113 Uiso d D 1 . .
loop_
    _atom_site_aniso_label
    _atom_site_aniso_U_11
    _atom_site_aniso_U_22
    _atom_site_aniso_U_33
    _atom_site_aniso_U_12
    _atom_site_aniso_U_13
    _atom_site_aniso_U_23
    Cu1 0.02831(10) 0.03006(11) 0.03525(12) 0.00009(7) -0.00293(7) -0.01629(8)
    N1 0.0281(6) 0.0299(6) 0.0327(7) -0.0011(5) -0.0045(5) -0.0146(6)
    N2 0.0274(6) 0.0269(6) 0.0296(7) 0.0023(5) -0.0063(5) -0.0126(5)
    O5 0.0377(6) 0.0417(7) 0.0478(8) 0.0125(5) -0.0056(6) -0.0172(6)
    O3 0.0490(7) 0.0507(8) 0.0423(8) -0.0129(6) 0.0001(6) -0.0253(6)
    O1 0.0337(6) 0.0550(8) 0.0484(8) -0.0097(5) 0.0033(5) -0.0304(7)
    O7 0.0557(8) 0.0449(7) 0.0320(7) 0.0042(6) -0.0071(6) -0.0161(6)
    O8 0.0634(9) 0.0454(8) 0.0517(9) 0.0267(7) -0.0230(7) -0.0183(7)
    O2 0.0605(9) 0.0664(10) 0.0627(10) -0.0269(8) -0.0034(7) -0.0386(8)
    O4 0.0424(7) 0.0590(9) 0.0635(10) -0.0217(6) 0.0021(7) -0.0316(8)
    C1 0.0317(7) 0.0315(8) 0.0344(8) 0.0016(6) -0.0082(6) -0.0160(7)
    C5 0.0301(7) 0.0335(8) 0.0335(8) -0.0038(6) -0.0032(6) -0.0130(7)
    C7 0.0377(8) 0.0354(9) 0.0378(9) -0.0072(7) -0.0048(7) -0.0149(7)
    C6 0.0349(8) 0.0376(9) 0.0413(10) -0.0057(7) -0.0065(7) -0.0194(8)
    C8 0.0291(7) 0.0269(7) 0.0348(8) 0.0005(6) -0.0098(6) -0.0108(6)
    C14 0.0390(8) 0.0329(8) 0.0356(9) 0.0057(6) -0.0129(7) -0.0153(7)
    C2 0.0466(10) 0.0473(10) 0.0410(10) 0.0029(8) -0.0099(8) -0.0273(9)
    C12 0.0329(7) 0.0307(8) 0.0335(8) 0.0061(6) -0.0093(6) -0.0167(7)
    O9 0.0309(6) 0.0377(7) 0.0792(11) 0.0076(5) -0.0099(7) -0.0266(7)
    O6 0.0513(8) 0.0447(8) 0.0548(9) 0.0159(6) -0.0168(7) -0.0022(7)
    C9 0.0460(9) 0.0398(9) 0.0307(9) 0.0008(7) -0.0107(7) -0.0105(7)
    C10 0.0538(11) 0.0567(12) 0.0327(9) 0.0082(9) -0.0030(8) -0.0229(9)
    N3 0.0306(7) 0.0334(7) 0.0327(7) 0.0039(5) -0.0044(5) -0.0153(6)
    C23 0.0317(8) 0.0381(9) 0.0422(10) 0.0035(7) -0.0053(7) -0.0186(8)
    C24 0.0308(7) 0.0367(8) 0.0302(8) 0.0021(6) -0.0037(6) -0.0162(7)
    C11 0.0467(10) 0.0489(11) 0.0414(10) 0.0176(8) -0.0082(8) -0.0249(9)
    C16 0.0310(8) 0.0473(10) 0.0292(8) 0.0087(7) -0.0048(6) -0.0151(7)
    C3 0.0452(10) 0.0655(13) 0.0383(10) 0.0003(9) 0.0021(8) -0.0302(10)
    C15 0.0321(8) 0.0600(12) 0.0479(11) 0.0052(8) -0.0096(8) -0.0207(10)
    C4 0.0350(9) 0.0570(12) 0.0390(10) -0.0082(8) 0.0031(7) -0.0197(9)
    O10 0.0600(9) 0.0412(8) 0.0869(13) -0.0020(7) -0.0339(9) -0.0282(8)
    N4 0.0353(7) 0.0378(8) 0.0338(8) -0.0020(6) -0.0096(6) -0.0155(6)
    C21 0.0419(10) 0.0660(14) 0.0639(14) -0.0103(9) -0.0095(9) -0.0328(12)
    C26 0.0380(9) 0.0491(10) 0.0346(9) -0.0105(7) -0.0024(7) -0.0195(8)
    C19 0.0434(9) 0.0373(9) 0.0353(9) 0.0007(7) -0.0040(7) -0.0171(7)
    C33 0.0429(9) 0.0444(10) 0.0429(10) -0.0047(8) -0.0140(8) -0.0201(8)
    C25 0.0367(10) 0.0753(15) 0.0601(14) -0.0075(9) -0.0082(9) -0.0341(12)
    C17 0.0470(10) 0.0436(10) 0.0400(10) 0.0173(8) -0.0110(8) -0.0139(8)
    C22 0.0334(9) 0.0571(12) 0.0597(13) 0.0040(8) -0.0121(8) -0.0275(10)
    C34 0.0360(8) 0.0367(8) 0.0297(8) -0.0025(6) -0.0090(6) -0.0136(7)
    C18 0.0566(12) 0.0333(9) 0.0472(11) 0.0059(8) -0.0067(9) -0.0155(8)
    C20 0.0561(12) 0.0436(11) 0.0563(13) -0.0106(9) -0.0070(10) -0.0246(10)
    C32 0.0411(10) 0.0705(14) 0.0522(12) -0.0073(9) -0.0134(9) -0.0323(11)
    C29 0.0444(9) 0.0401(9) 0.0322(9) 0.0020(7) -0.0087(7) -0.0128(7)
    C27 0.0549(11) 0.0419(10) 0.0439(11) -0.0167(8) -0.0006(9) -0.0181(9)
    C28 0.0617(12) 0.0349(9) 0.0419(11) -0.0013(8) -0.0065(9) -0.0138(8)
    C31 0.0369(10) 0.0833(17) 0.0556(13) 0.0081(10) -0.0177(9) -0.0323(12)
    C30 0.0521(11) 0.0576(13) 0.0495(12) 0.0180(10) -0.0198(10) -0.0203(10)
    C13 0.0302(8) 0.0301(8) 0.0455(10) 0.0033(6) -0.0095(7) -0.0107(7)
    O11 0.0351(8) 0.0562(10) 0.139(2) -0.0101(7) 0.0123(10) -0.0444(12)
    C35 0.0630(15) 0.0560(15) 0.107(2) -0.0065(12) 0.0113(15) -0.0386(16)
    O12 0.125(2) 0.0851(16) 0.0707(15) -0.0470(14) 0.0092(13) -0.0350(12)
_geom_special_details
;
All e.s.d.'s (except the e.s.d. in the dihedral angle between two l.s. planes)
are estimated using the full covariance matrix. The cell e.s.d.'s are taken
into account individually in the estimation of e.s.d.'s in distances, angles
and torsion angles; correlations between e.s.d.'s in cell parameters are only
used when they are defined by crystal symmetry. An approximate (isotropic)
treatment of cell e.s.d.'s is used for estimating e.s.d.'s involving l.s.
planes.
;
loop_
    _geom_bond_atom_site_label_1
    _geom_bond_atom_site_label_2
    _geom_bond_site_symmetry_2
    _geom_bond_distance
    _geom_bond_publ_flag
    Cu1 N2 . 1.9433(15) ?
    Cu1 N1 . 1.9461(15) ?
    Cu1 O5 . 2.1799(16) ?
    Cu1 O7 . 2.1880(16) ?
    Cu1 O1 . 2.2018(14) ?
    Cu1 O3 . 2.2070(16) ?
    N1 C1 . 1.336(2) ?
    N1 C5 . 1.341(2) ?
    N2 C12 . 1.335(2) ?
    N2 C8 . 1.339(2) ?
    O5 C13 . 1.276(2) ?
    O3 C7 . 1.247(2) ?
    O1 C6 . 1.268(2) ?
    O7 C14 . 1.260(2) ?
    O8 C14 . 1.234(2) ?
    O2 C6 . 1.230(2) ?
    O4 C7 . 1.248(2) ?
    C1 C2 . 1.386(3) ?
    C1 C6 . 1.520(2) ?
    C5 C4 . 1.385(3) ?
    C5 C7 . 1.516(2) ?
    C8 C9 . 1.374(3) ?
    C8 C13 . 1.517(2) ?
    C14 C12 . 1.518(2) ?
    C2 C3 . 1.380(3) ?
    C2 H2 . 0.9300 ?
    C12 C11 . 1.380(3) ?
    O9 C23 . 1.336(2) ?
    O9 H9A . 0.78(3) ?
    O6 C13 . 1.223(2) ?
    C9 C10 . 1.387(3) ?
    C9 H9 . 0.9300 ?
    C10 C11 . 1.385(3) ?
    C10 H10 . 0.9300 ?
    N3 C16 . 1.330(2) ?
    N3 C24 . 1.372(2) ?
    N3 H3A . 0.83(2) ?
    C23 C22 . 1.375(3) ?
    C23 C24 . 1.421(2) ?
    C24 C19 . 1.407(3) ?
    C11 H11 . 0.9300 ?
    C16 C17 . 1.404(3) ?
    C16 C15 . 1.487(3) ?
    C3 C4 . 1.378(3) ?
    C3 H3 . 0.9300 ?
    C15 H15A . 0.9600 ?
    C15 H15B . 0.9600 ?
    C15 H15C . 0.9600 ?
    C4 H4 . 0.9300 ?
    O10 C33 . 1.337(3) ?
    O10 H10A . 0.87(3) ?
    N4 C26 . 1.332(2) ?
    N4 C34 . 1.375(2) ?
    N4 H4A . 0.95(3) ?
    C21 C20 . 1.360(3) ?
    C21 C22 . 1.405(3) ?
    C21 H21 . 0.9300 ?
    C26 C27 . 1.396(3) ?
    C26 C25 . 1.492(3) ?
    C19 C20 . 1.407(3) ?
    C19 C18 . 1.412(3) ?
    C33 C32 . 1.379(3) ?
    C33 C34 . 1.413(3) ?
    C25 H25A . 0.9600 ?
    C25 H25B . 0.9600 ?
    C25 H25C . 0.9600 ?
    C17 C18 . 1.357(3) ?
    C17 H17 . 0.9300 ?
    C22 H22 . 0.9300 ?
    C34 C29 . 1.409(3) ?
    C18 H18 . 0.9300 ?
    C20 H20 . 0.9300 ?
    C32 C31 . 1.392(3) ?
    C32 H32 . 0.9300 ?
    C29 C28 . 1.409(3) ?
    C29 C30 . 1.410(3) ?
    C27 C28 . 1.355(3) ?
    C27 H27 . 0.9300 ?
    C28 H28 . 0.9300 ?
    C31 C30 . 1.362(4) ?
    C31 H31 . 0.9300 ?
    C30 H30 . 0.9300 ?
    O11 C35 . 1.378(3) ?
    O11 H11A . 0.83(4) ?
    C35 H35A . 0.9600 ?
    C35 H35B . 0.9600 ?
    C35 H35C . 0.9600 ?
    O12 H12A . 0.82(3) ?
    O12 H12B . 0.82(4) ?
loop_
    _geom_angle_atom_site_label_1
    _geom_angle_atom_site_label_2
    _geom_angle_atom_site_label_3
    _geom_angle_site_symmetry_1
    _geom_angle_site_symmetry_3
    _geom_angle
    _geom_angle_publ_flag
    N2 Cu1 N1 . . 174.84(5) ?
    N2 Cu1 O5 . . 77.26(6) ?
    N1 Cu1 O5 . . 98.34(6) ?
    N2 Cu1 O7 . . 78.01(6) ?
    N1 Cu1 O7 . . 106.57(6) ?
    O5 Cu1 O7 . . 154.84(6) ?
    N2 Cu1 O1 . . 100.11(6) ?
    N1 Cu1 O1 . . 77.38(6) ?
    O5 Cu1 O1 . . 94.25(6) ?
    O7 Cu1 O1 . . 94.57(6) ?
    N2 Cu1 O3 . . 104.79(6) ?
    N1 Cu1 O3 . . 77.75(6) ?
    O5 Cu1 O3 . . 90.63(6) ?
    O7 Cu1 O3 . . 91.22(6) ?
    O1 Cu1 O3 . . 155.09(5) ?
    C1 N1 C5 . . 120.77(15) ?
    C1 N1 Cu1 . . 119.89(12) ?
    C5 N1 Cu1 . . 119.29(12) ?
    C12 N2 C8 . . 120.70(15) ?
    C12 N2 Cu1 . . 119.15(12) ?
    C8 N2 Cu1 . . 120.15(11) ?
    C13 O5 Cu1 . . 114.39(11) ?
    C7 O3 Cu1 . . 112.59(12) ?
    C6 O1 Cu1 . . 113.61(11) ?
    C14 O7 Cu1 . . 113.22(11) ?
    N1 C1 C2 . . 120.51(16) ?
    N1 C1 C6 . . 114.34(15) ?
    C2 C1 C6 . . 125.15(16) ?
    N1 C5 C4 . . 121.03(17) ?
    N1 C5 C7 . . 113.87(15) ?
    C4 C5 C7 . . 125.08(16) ?
    O3 C7 O4 . . 127.36(18) ?
    O3 C7 C5 . . 116.32(15) ?
    O4 C7 C5 . . 116.30(17) ?
    O2 C6 O1 . . 126.85(17) ?
    O2 C6 C1 . . 118.45(17) ?
    O1 C6 C1 . . 114.70(15) ?
    N2 C8 C9 . . 121.44(15) ?
    N2 C8 C13 . . 113.94(15) ?
    C9 C8 C13 . . 124.61(15) ?
    O8 C14 O7 . . 128.10(17) ?
    O8 C14 C12 . . 116.60(16) ?
    O7 C14 C12 . . 115.30(14) ?
    C3 C2 C1 . . 119.29(18) ?
    C3 C2 H2 . . 120.4 ?
    C1 C2 H2 . . 120.4 ?
    N2 C12 C11 . . 120.58(16) ?
    N2 C12 C14 . . 114.29(15) ?
    C11 C12 C14 . . 125.13(15) ?
    C23 O9 H9A . . 111(2) ?
    C8 C9 C10 . . 118.74(17) ?
    C8 C9 H9 . . 120.6 ?
    C10 C9 H9 . . 120.6 ?
    C11 C10 C9 . . 119.10(18) ?
    C11 C10 H10 . . 120.5 ?
    C9 C10 H10 . . 120.5 ?
    C16 N3 C24 . . 122.87(16) ?
    C16 N3 H3A . . 118.3(14) ?
    C24 N3 H3A . . 118.8(14) ?
    O9 C23 C22 . . 125.73(17) ?
    O9 C23 C24 . . 116.22(16) ?
    C22 C23 C24 . . 118.04(18) ?
    N3 C24 C19 . . 119.72(15) ?
    N3 C24 C23 . . 119.76(16) ?
    C19 C24 C23 . . 120.52(16) ?
    C12 C11 C10 . . 119.43(16) ?
    C12 C11 H11 . . 120.3 ?
    C10 C11 H11 . . 120.3 ?
    N3 C16 C17 . . 118.85(18) ?
    N3 C16 C15 . . 118.99(18) ?
    C17 C16 C15 . . 122.15(16) ?
    C4 C3 C2 . . 119.63(18) ?
    C4 C3 H3 . . 120.2 ?
    C2 C3 H3 . . 120.2 ?
    C16 C15 H15A . . 109.5 ?
    C16 C15 H15B . . 109.5 ?
    H15A C15 H15B . . 109.5 ?
    C16 C15 H15C . . 109.5 ?
    H15A C15 H15C . . 109.5 ?
    H15B C15 H15C . . 109.5 ?
    C3 C4 C5 . . 118.75(18) ?
    C3 C4 H4 . . 120.6 ?
    C5 C4 H4 . . 120.6 ?
    C33 O10 H10A . . 110.9(19) ?
    C26 N4 C34 . . 122.97(16) ?
    C26 N4 H4A . . 115.8(15) ?
    C34 N4 H4A . . 121.2(15) ?
    C20 C21 C22 . . 121.13(19) ?
    C20 C21 H21 . . 119.4 ?
    C22 C21 H21 . . 119.4 ?
    N4 C26 C27 . . 118.97(17) ?
    N4 C26 C25 . . 117.88(18) ?
    C27 C26 C25 . . 123.14(19) ?
    C24 C19 C20 . . 119.47(17) ?
    C24 C19 C18 . . 117.23(18) ?
    C20 C19 C18 . . 123.29(19) ?
    O10 C33 C32 . . 125.54(19) ?
    O10 C33 C34 . . 116.62(17) ?
    C32 C33 C34 . . 117.83(19) ?
    C26 C25 H25A . . 109.5 ?
    C26 C25 H25B . . 109.5 ?
    H25A C25 H25B . . 109.5 ?
    C26 C25 H25C . . 109.5 ?
    H25A C25 H25C . . 109.5 ?
    H25B C25 H25C . . 109.5 ?
    C18 C17 C16 . . 120.42(17) ?
    C18 C17 H17 . . 119.8 ?
    C16 C17 H17 . . 119.8 ?
    C23 C22 C21 . . 121.22(19) ?
    C23 C22 H22 . . 119.4 ?
    C21 C22 H22 . . 119.4 ?
    N4 C34 C29 . . 119.13(16) ?
    N4 C34 C33 . . 119.13(16) ?
    C29 C34 C33 . . 121.73(17) ?
    C17 C18 C19 . . 120.87(19) ?
    C17 C18 H18 . . 119.6 ?
    C19 C18 H18 . . 119.6 ?
    C21 C20 C19 . . 119.6(2) ?
    C21 C20 H20 . . 120.2 ?
    C19 C20 H20 . . 120.2 ?
    C33 C32 C31 . . 120.5(2) ?
    C33 C32 H32 . . 119.8 ?
    C31 C32 H32 . . 119.8 ?
    C28 C29 C34 . . 117.42(17) ?
    C28 C29 C30 . . 124.26(19) ?
    C34 C29 C30 . . 118.31(19) ?
    C28 C27 C26 . . 120.44(19) ?
    C28 C27 H27 . . 119.8 ?
    C26 C27 H27 . . 119.8 ?
    C27 C28 C29 . . 121.04(19) ?
    C27 C28 H28 . . 119.5 ?
    C29 C28 H28 . . 119.5 ?
    C30 C31 C32 . . 122.37(19) ?
    C30 C31 H31 . . 118.8 ?
    C32 C31 H31 . . 118.8 ?
    C31 C30 C29 . . 119.3(2) ?
    C31 C30 H30 . . 120.3 ?
    C29 C30 H30 . . 120.3 ?
    O6 C13 O5 . . 127.45(17) ?
    O6 C13 C8 . . 118.55(18) ?
    O5 C13 C8 . . 113.99(15) ?
    C35 O11 H11A . . 112(2) ?
    O11 C35 H35A . . 109.5 ?
    O11 C35 H35B . . 109.5 ?
    H35A C35 H35B . . 109.5 ?
    O11 C35 H35C . . 109.5 ?
    H35A C35 H35C . . 109.5 ?
    H35B C35 H35C . . 109.5 ?
    H12A O12 H12B . . 120(4) ?
loop_
    _geom_torsion_atom_site_label_1
    _geom_torsion_atom_site_label_2
    _geom_torsion_atom_site_label_3
    _geom_torsion_atom_site_label_4
    _geom_torsion_site_symmetry_1
    _geom_torsion_site_symmetry_2
    _geom_torsion_site_symmetry_3
    _geom_torsion_site_symmetry_4
    _geom_torsion
    _geom_torsion_publ_flag
    O5 Cu1 N1 C1 . . . . -90.30(13) ?
    O7 Cu1 N1 C1 . . . . 93.28(13) ?
    O1 Cu1 N1 C1 . . . . 2.21(12) ?
    O3 Cu1 N1 C1 . . . . -179.13(13) ?
    O5 Cu1 N1 C5 . . . . 87.16(13) ?
    O7 Cu1 N1 C5 . . . . -89.26(13) ?
    O1 Cu1 N1 C5 . . . . 179.67(13) ?
    O3 Cu1 N1 C5 . . . . -1.67(12) ?
    O5 Cu1 N2 C12 . . . . -177.07(13) ?
    O7 Cu1 N2 C12 . . . . -1.75(12) ?
    O1 Cu1 N2 C12 . . . . 90.82(13) ?
    O3 Cu1 N2 C12 . . . . -89.82(13) ?
    O5 Cu1 N2 C8 . . . . 3.17(12) ?
    O7 Cu1 N2 C8 . . . . 178.49(13) ?
    O1 Cu1 N2 C8 . . . . -88.94(13) ?
    O3 Cu1 N2 C8 . . . . 90.42(13) ?
    N2 Cu1 O5 C13 . . . . -4.78(13) ?
    N1 Cu1 O5 C13 . . . . 172.49(13) ?
    O7 Cu1 O5 C13 . . . . -15.6(2) ?
    O1 Cu1 O5 C13 . . . . 94.64(14) ?
    O3 Cu1 O5 C13 . . . . -109.81(14) ?
    N2 Cu1 O3 C7 . . . . -171.70(13) ?
    N1 Cu1 O3 C7 . . . . 3.68(13) ?
    O5 Cu1 O3 C7 . . . . -94.71(14) ?
    O7 Cu1 O3 C7 . . . . 110.38(14) ?
    O1 Cu1 O3 C7 . . . . 6.8(2) ?
    N2 Cu1 O1 C6 . . . . 172.75(13) ?
    N1 Cu1 O1 C6 . . . . -2.65(13) ?
    O5 Cu1 O1 C6 . . . . 94.96(14) ?
    O7 Cu1 O1 C6 . . . . -108.63(14) ?
    O3 Cu1 O1 C6 . . . . -5.8(2) ?
    N2 Cu1 O7 C14 . . . . 1.00(13) ?
    N1 Cu1 O7 C14 . . . . -176.57(13) ?
    O5 Cu1 O7 C14 . . . . 11.8(2) ?
    O1 Cu1 O7 C14 . . . . -98.39(14) ?
    O3 Cu1 O7 C14 . . . . 105.86(14) ?
    C5 N1 C1 C2 . . . . 0.7(2) ?
    Cu1 N1 C1 C2 . . . . 178.13(13) ?
    C5 N1 C1 C6 . . . . -179.02(14) ?
    Cu1 N1 C1 C6 . . . . -1.60(19) ?
    C1 N1 C5 C4 . . . . -1.1(3) ?
    Cu1 N1 C5 C4 . . . . -178.51(14) ?
    C1 N1 C5 C7 . . . . 177.25(14) ?
    Cu1 N1 C5 C7 . . . . -0.19(19) ?
    Cu1 O3 C7 O4 . . . . 174.11(17) ?
    Cu1 O3 C7 C5 . . . . -4.8(2) ?
    N1 C5 C7 O3 . . . . 3.6(2) ?
    C4 C5 C7 O3 . . . . -178.13(18) ?
    N1 C5 C7 O4 . . . . -175.40(16) ?
    C4 C5 C7 O4 . . . . 2.8(3) ?
    Cu1 O1 C6 O2 . . . . -176.75(17) ?
    Cu1 O1 C6 C1 . . . . 2.55(19) ?
    N1 C1 C6 O2 . . . . 178.49(17) ?
    C2 C1 C6 O2 . . . . -1.2(3) ?
    N1 C1 C6 O1 . . . . -0.9(2) ?
    C2 C1 C6 O1 . . . . 179.41(17) ?
    C12 N2 C8 C9 . . . . -0.1(2) ?
    Cu1 N2 C8 C9 . . . . 179.63(13) ?
    C12 N2 C8 C13 . . . . 178.78(14) ?
    Cu1 N2 C8 C13 . . . . -1.46(19) ?
    Cu1 O7 C14 O8 . . . . -179.14(17) ?
    Cu1 O7 C14 C12 . . . . -0.18(19) ?
    N1 C1 C2 C3 . . . . 0.0(3) ?
    C6 C1 C2 C3 . . . . 179.72(18) ?
    C8 N2 C12 C11 . . . . 1.0(3) ?
    Cu1 N2 C12 C11 . . . . -178.77(14) ?
    C8 N2 C12 C14 . . . . -178.06(14) ?
    Cu1 N2 C12 C14 . . . . 2.18(19) ?
    O8 C14 C12 N2 . . . . 177.89(16) ?
    O7 C14 C12 N2 . . . . -1.2(2) ?
    O8 C14 C12 C11 . . . . -1.1(3) ?
    O7 C14 C12 C11 . . . . 179.80(18) ?
    N2 C8 C9 C10 . . . . -0.5(3) ?
    C13 C8 C9 C10 . . . . -179.33(18) ?
    C8 C9 C10 C11 . . . . 0.3(3) ?
    C16 N3 C24 C19 . . . . 0.8(3) ?
    C16 N3 C24 C23 . . . . -179.05(16) ?
    O9 C23 C24 N3 . . . . 0.6(3) ?
    C22 C23 C24 N3 . . . . -179.72(18) ?
    O9 C23 C24 C19 . . . . -179.23(17) ?
    C22 C23 C24 C19 . . . . 0.4(3) ?
    N2 C12 C11 C10 . . . . -1.2(3) ?
    C14 C12 C11 C10 . . . . 177.78(19) ?
    C9 C10 C11 C12 . . . . 0.5(3) ?
    C24 N3 C16 C17 . . . . 1.1(3) ?
    C24 N3 C16 C15 . . . . -177.64(17) ?
    C1 C2 C3 C4 . . . . -0.4(3) ?
    C2 C3 C4 C5 . . . . 0.0(3) ?
    N1 C5 C4 C3 . . . . 0.7(3) ?
    C7 C5 C4 C3 . . . . -177.43(18) ?
    C34 N4 C26 C27 . . . . -1.9(3) ?
    C34 N4 C26 C25 . . . . 177.28(18) ?
    N3 C24 C19 C20 . . . . 179.49(17) ?
    C23 C24 C19 C20 . . . . -0.6(3) ?
    N3 C24 C19 C18 . . . . -1.4(3) ?
    C23 C24 C19 C18 . . . . 178.43(17) ?
    N3 C16 C17 C18 . . . . -2.3(3) ?
    C15 C16 C17 C18 . . . . 176.36(19) ?
    O9 C23 C22 C21 . . . . 179.5(2) ?
    C24 C23 C22 C21 . . . . -0.1(3) ?
    C20 C21 C22 C23 . . . . 0.1(4) ?
    C26 N4 C34 C29 . . . . 0.9(3) ?
    C26 N4 C34 C33 . . . . -177.81(18) ?
    O10 C33 C34 N4 . . . . 0.0(3) ?
    C32 C33 C34 N4 . . . . 178.91(18) ?
    O10 C33 C34 C29 . . . . -178.76(18) ?
    C32 C33 C34 C29 . . . . 0.2(3) ?
    C16 C17 C18 C19 . . . . 1.7(3) ?
    C24 C19 C18 C17 . . . . 0.2(3) ?
    C20 C19 C18 C17 . . . . 179.2(2) ?
    C22 C21 C20 C19 . . . . -0.3(4) ?
    C24 C19 C20 C21 . . . . 0.6(3) ?
    C18 C19 C20 C21 . . . . -178.4(2) ?
    O10 C33 C32 C31 . . . . 178.4(2) ?
    C34 C33 C32 C31 . . . . -0.4(3) ?
    N4 C34 C29 C28 . . . . 0.8(3) ?
    C33 C34 C29 C28 . . . . 179.49(19) ?
    N4 C34 C29 C30 . . . . -178.67(17) ?
    C33 C34 C29 C30 . . . . 0.1(3) ?
    N4 C26 C27 C28 . . . . 1.1(3) ?
    C25 C26 C27 C28 . . . . -178.0(2) ?
    C26 C27 C28 C29 . . . . 0.6(3) ?
    C34 C29 C28 C27 . . . . -1.5(3) ?
    C30 C29 C28 C27 . . . . 177.9(2) ?
    C33 C32 C31 C30 . . . . 0.4(4) ?
    C32 C31 C30 C29 . . . . -0.2(4) ?
    C28 C29 C30 C31 . . . . -179.5(2) ?
    C34 C29 C30 C31 . . . . -0.1(3) ?
    Cu1 O5 C13 O6 . . . . -175.71(17) ?
    Cu1 O5 C13 C8 . . . . 5.28(19) ?
    N2 C8 C13 O6 . . . . 178.03(17) ?
    C9 C8 C13 O6 . . . . -3.1(3) ?
    N2 C8 C13 O5 . . . . -2.9(2) ?
    C9 C8 C13 O5 . . . . 176.01(17) ?
loop_
    _geom_hbond_atom_site_label_D
    _geom_hbond_atom_site_label_H
    _geom_hbond_atom_site_label_A
    _geom_hbond_site_symmetry_A
    _geom_hbond_distance_DH
    _geom_hbond_distance_HA
    _geom_hbond_distance_DA
    _geom_hbond_angle_DHA
    _geom_hbond_publ_flag
    N3 H3A O9 . 0.83(3) 2.37(2) 2.692(2) 104.3(17) yes
    N3 H3A O11 . 0.83(3) 1.93(3) 2.739(3) 164(2) yes
    N4 H4A O8 1_455 0.95(3) 1.87(3) 2.723(2) 149(2) yes
    O9 H9A O5 . 0.78(3) 1.79(3) 2.563(2) 176(3) yes
    O10 H10A O4 . 0.87(4) 1.70(4) 2.555(3) 167(3) yes
    O11 H11A O1 1_455 0.83(4) 1.88(4) 2.706(3) 172(4) yes
    O12 H12A O7 . 0.82(3) 2.14(3) 2.895(3) 154(4) yes
    O12 H12B O2 2_767 0.82(4) 2.21(4) 2.974(3) 156(4) yes
    C10 H10 O3 2_766 0.93 2.55 3.177(3) 125 yes
    C15 H15C O2 1_455 0.96 2.55 3.480(3) 163 yes
    C17 H17 O6 2_676 0.93 2.29 3.185(3) 161 yes
    C25 H25C O8 1_455 0.96 2.48 3.212(3) 133 yes
    C27 H27 O2 1_445 0.93 2.50 3.394(3) 162 yes
data_global
_journal_date_recd_electronic     2011-02-05
_journal_date_accepted     2011-02-22
_journal_name_full     'Acta Crystallographica, Section E'
_journal_year     2011
_journal_volume     67
_journal_issue      3
_journal_page_first     m379
_journal_page_last     m380
_journal_paper_category     QM
_journal_coeditor_code     VM2078
_publ_contact_author_name     'Ahmad Gholizadeh'
_publ_contact_author_address
;
Faculty of Chemistry, Islamic Azad University, North Tehran Branch, Tehran, Iran
;
_publ_contact_author_email     'r3.chemist@gmail.com'
_publ_contact_author_fax     '+9821-88820993'
_publ_contact_author_phone     '+9821-88848949'
_publ_section_title
;
Bis(8-hydroxy-2-methylquinolinium) bis(pyridine-2,6-dicarboxylato)cuprate(II)
methanol monosolvate monohydrate
;
loop_
    _publ_author_name
    _publ_author_footnote
    _publ_author_address
    'Aghabozorg, Hossein' .
;
Faculty of Chemistry, Islamic Azad University, North Tehran Branch, Tehran,
Iran
;
    'Gholizadeh, Ahmad' .
;
Faculty of Chemistry, Islamic Azad University, North Tehran Branch, Tehran,
Iran
;
    'Mirzaei, Masoud' .
;
Department of Chemistry, School of Sciences, Ferdowsi University of Mashhad,
Mashhad 917791436, Iran
;
    'Notash, Behrouz' .
;
Department of Chemistry, Shahid Beheshti University, G. C., Evin,
Tehran 1983963113, Iran
;
