# Supplementary material for: Bis(8-hy­droxy-2-methyl­quinolinium) bis­(pyridine-2,6-dicarboxyl­ato)cuprate(II) methanol monosolvate monohydrate
Source: Acta Crystallogr Sect E Struct Rep Online. 2011 Feb 26;67(Pt 3):m379–80. doi: 10.1107/S160053681100674X (PMC3052026; doi:10.1107/S160053681100674X)
Supplement: Supplementary file 2 [file e-67-0m379-Isup2.hkl]

# 
# h,k,l, Fc-squared, Fo-squared, sigma(Fo-squared) and status flag 
# 
data_I
_shelx_title ' KHD69H in P-1' 
_shelx_refln_list_code          4 
_shelx_F_calc_maximum      161.18 
_exptl_crystal_F_000       700.00 
_reflns_d_resolution_high  0.7292 
 
loop_ 
 _symmetry_equiv_pos_as_xyz 
 'x, y, z' 
 '-x, -y, -z' 
 
_cell_length_a    10.1161 
_cell_length_b    12.8950 
_cell_length_c    14.8163 
_cell_angle_alpha  64.449 
_cell_angle_beta   76.228 
_cell_angle_gamma  83.744 
 
_shelx_F_squared_multiplier     1.000 
 
loop_ 
 _refln_index_h 
 _refln_index_k 
 _refln_index_l 
 _refln_F_squared_calc 
 _refln_F_squared_meas 
 _refln_F_squared_sigma 
 _refln_observed_status 
   2   0   0       47.10       29.61      4.59 o 
   3   0   0      498.84      372.75      5.40 o 
   4   0   0       28.75       11.24      3.02 o 
   5   0   0      161.15      193.10      6.07 o 
   6   0   0      117.72       84.53      3.94 o 
   7   0   0      283.37      282.45      5.53 o 
   8   0   0      192.04      199.39      5.45 o 
   9   0   0      265.14      273.33      8.55 o 
  10   0   0      302.21      303.62      5.15 o 
  11   0   0      105.99      101.90      5.68 o 
  12   0   0        6.54        6.20      6.96 o 
  13   0   0        6.31        5.78      6.14 o 
 -13   1   0        0.99        4.30      6.16 o 
 -12   1   0        0.99        0.80      7.02 o 
 -11   1   0      180.35      161.66      8.23 o 
 -10   1   0       39.03       42.75      6.76 o 
  -9   1   0      221.20      223.02      5.01 o 
  -8   1   0     1083.05     1070.24      9.52 o 
  -7   1   0       96.38      103.87      4.90 o 
  -6   1   0        5.73       13.71      4.39 o 
  -5   1   0      576.89      551.37      6.88 o 
  -4   1   0      251.91      292.16      4.85 o 
  -3   1   0     2394.47     2216.32     11.09 o 
  -2   1   0       74.74       59.71      4.50 o 
   2   1   0     3119.49     3468.71     15.97 o 
   3   1   0       36.74       39.94      3.06 o 
   4   1   0     2945.18     2994.22     12.69 o 
   5   1   0        4.90       15.51      3.79 o 
   6   1   0        4.94       10.72      4.37 o 
   7   1   0     1026.87      971.40      7.49 o 
   8   1   0      959.30      953.54      7.86 o 
   9   1   0       93.90       95.54      5.32 o 
  10   1   0      320.40      312.58     13.96 o 
  11   1   0       55.59       58.67      5.87 o 
  12   1   0       75.85       81.11      5.92 o 
  13   1   0       42.33       44.27      6.34 o 
 -13   2   0        1.85        3.82      8.13 o 
 -12   2   0        3.63        5.73      6.36 o 
 -11   2   0        9.31       18.70      7.86 o 
 -10   2   0       22.45       29.85      5.38 o 
  -9   2   0      166.43      168.33      5.56 o 
  -8   2   0       13.03       16.09      3.92 o 
  -7   2   0      553.69      504.45      5.76 o 
  -6   2   0     1116.77     1040.96     22.37 o 
  -5   2   0     1146.73     1022.47     19.97 o 
  -4   2   0     2064.43     2072.11     19.54 o 
  -3   2   0     1082.85     1131.56     20.21 o 
  -2   2   0     5769.83     5784.75     18.45 o 
  -1   2   0      310.94      389.85      6.77 o 
   2   2   0      133.36      167.37      5.31 o 
   3   2   0      276.91      361.10      6.34 o 
   4   2   0     3233.53     3378.23     12.13 o 
   5   2   0     6047.85     6181.78     95.13 o 
   6   2   0      185.62      151.59      4.81 o 
   7   2   0     1401.93     1405.34     16.42 o 
   8   2   0      272.89      282.92      4.74 o 
   9   2   0      536.84      524.90      7.86 o 
  10   2   0      374.35      374.91      5.58 o 
  11   2   0      165.68      180.89      5.28 o 
  12   2   0      234.39      234.44     12.02 o 
  13   2   0       56.16       53.27      6.57 o 
 -13   3   0        1.83        2.73      8.37 o 
 -12   3   0       13.37       18.60      7.48 o 
 -11   3   0        0.12        1.26      5.01 o 
 -10   3   0       20.09       23.80      5.41 o 
  -9   3   0       25.22       23.22      4.20 o 
  -8   3   0        5.70        7.98      4.64 o 
  -7   3   0      154.72      137.20      4.40 o 
  -6   3   0      534.20      478.08      7.69 o 
  -5   3   0     1491.62     1494.52      7.80 o 
  -4   3   0     6383.17     6472.74    151.41 o 
  -3   3   0     2173.24     2059.21     32.00 o 
  -2   3   0       56.97       26.29      3.55 o 
  -1   3   0      249.92      212.64      8.49 o 
   0   3   0        6.39       20.17      4.61 o 
   1   3   0       92.60      158.60      6.13 o 
   2   3   0     2187.99     2041.04     16.59 o 
   3   3   0     6751.15     6951.66     24.45 o 
   4   3   0     6385.23     6732.29     20.92 o 
   5   3   0       39.61       20.12      4.60 o 
   6   3   0      966.28      907.19     22.10 o 
   7   3   0      396.75      405.81      7.73 o 
   8   3   0      489.50      505.31      5.43 o 
   9   3   0      634.67      608.80     18.08 o 
  10   3   0      288.30      261.75      4.59 o 
  11   3   0      266.65      252.08      4.89 o 
  12   3   0      242.53      240.57      5.00 o 
  13   3   0       62.22       62.10      6.56 o 
 -12   4   0       70.56       88.34      6.99 o 
 -11   4   0        1.25        5.62      6.42 o 
 -10   4   0        0.48        9.68      5.38 o 
  -9   4   0        0.67        4.30      5.10 o 
  -8   4   0      157.26      151.35      5.10 o 
  -7   4   0        0.26        4.77      4.94 o 
  -6   4   0       96.20       96.71      3.94 o 
  -5   4   0      281.24      277.14      4.73 o 
  -4   4   0     1505.84     1572.60      8.52 o 
  -3   4   0      903.58      794.23      6.21 o 
  -2   4   0        8.70        7.46      8.63 o 
  -1   4   0     1862.98     1805.80     10.06 o 
   0   4   0       16.41       31.32      4.71 o 
   1   4   0     1399.46     1565.74     13.81 o 
   3   4   0     2197.22     2356.93     16.79 o 
   4   4   0     3358.34     3663.20     42.27 o 
   5   4   0      249.67      253.88      4.24 o 
   6   4   0      581.26      533.26      9.87 o 
   7   4   0      110.79      116.42      3.48 o 
   8   4   0       90.34       75.51      3.47 o 
   9   4   0      920.54      847.28     27.55 o 
  10   4   0      107.18      107.33      6.58 o 
  11   4   0      129.43      121.91      5.01 o 
  12   4   0      210.14      199.77      9.52 o 
  13   4   0       64.76       62.08      6.71 o 
 -12   5   0      134.52      138.01      7.57 o 
 -11   5   0       11.87       17.43     10.81 o 
 -10   5   0       19.66       17.55      4.62 o 
  -9   5   0        2.54        7.30      4.99 o 
  -8   5   0      171.50      159.56      7.74 o 
  -7   5   0        9.07       10.97      4.00 o 
  -6   5   0        1.64       -3.52      3.52 o 
  -5   5   0       20.51       26.70      4.46 o 
  -4   5   0        1.17        1.73      3.72 o 
  -3   5   0      464.15      468.31      9.30 o 
  -2   5   0      793.99      897.31      7.32 o 
  -1   5   0      837.08      923.76     21.12 o 
   0   5   0     1253.41     1528.48     28.76 o 
   1   5   0       21.35       19.52      6.61 o 
   2   5   0       65.31       96.34      5.54 o 
   3   5   0     3416.40     3899.11     17.17 o 
   4   5   0     1860.85     1847.41     25.34 o 
   5   5   0      167.08      162.89      8.11 o 
   6   5   0      306.58      300.98      6.25 o 
   7   5   0      146.34      164.10      5.53 o 
   8   5   0     1345.66     1351.44     21.82 o 
   9   5   0      274.75      278.24      6.54 o 
  10   5   0      286.72      283.33      5.20 o 
  11   5   0       38.55       45.82      5.41 o 
  12   5   0       38.44       43.59      6.45 o 
 -12   6   0        7.11        2.22      8.63 o 
 -11   6   0      219.22      232.51      6.42 o 
 -10   6   0       12.56       21.10      6.31 o 
  -9   6   0       35.99       21.56      4.71 o 
  -8   6   0        7.07        8.81      5.37 o 
  -7   6   0       36.51       32.28      5.55 o 
  -6   6   0       34.78       38.10      4.30 o 
  -5   6   0       32.83       32.04      4.71 o 
  -4   6   0       25.64       23.35      3.85 o 
  -3   6   0      548.36      592.11      5.79 o 
  -2   6   0       13.90        7.18      4.71 o 
  -1   6   0     1862.67     1986.06     13.56 o 
   0   6   0      298.91      383.92      7.87 o 
   1   6   0     1728.51     2042.53     14.17 o 
   2   6   0      531.47      557.94      9.41 o 
   3   6   0      291.18      341.87      8.42 o 
   4   6   0      426.99      429.77      8.08 o 
   5   6   0      328.74      322.50      7.28 o 
   6   6   0      319.82      346.55     13.70 o 
   7   6   0      397.83      415.05     12.07 o 
   8   6   0      386.49      395.05      5.99 o 
   9   6   0      400.43      386.95      7.32 o 
  10   6   0      153.41      156.00      6.83 o 
  11   6   0       53.34       51.32      8.14 o 
  12   6   0       68.71       72.31      8.07 o 
 -12   7   0       76.96       69.77      8.22 o 
 -11   7   0      149.18      145.07      7.37 o 
 -10   7   0       12.35       12.72      4.83 o 
  -9   7   0        1.41        7.66      7.13 o 
  -8   7   0      412.79      359.06      5.37 o 
  -7   7   0      231.99      219.49      8.34 o 
  -6   7   0       85.90       95.69      5.12 o 
  -5   7   0       68.57       60.46      5.06 o 
  -4   7   0       71.52       68.82      3.88 o 
  -3   7   0      298.66      251.26      4.22 o 
  -2   7   0      378.99      393.19      4.84 o 
  -1   7   0      247.19      222.31      5.68 o 
   0   7   0      238.69      307.97      6.37 o 
   1   7   0      291.14      252.69      8.10 o 
   2   7   0      692.90      766.88      9.84 o 
   3   7   0      168.76      210.85      7.49 o 
   4   7   0      254.38      263.94      6.19 o 
   5   7   0      572.10      624.78      9.46 o 
   6   7   0      126.10      116.36      6.43 o 
   7   7   0       22.02       32.61      6.03 o 
   8   7   0      288.88      276.90      5.65 o 
   9   7   0      412.94      382.24      6.35 o 
  10   7   0       61.13       56.95      7.08 o 
  11   7   0       28.36       37.40      7.71 o 
  12   7   0      124.31      115.49      8.53 o 
 -11   8   0      164.05      185.34      9.47 o 
 -10   8   0       87.87       88.83      6.79 o 
  -9   8   0        8.33       14.17      5.05 o 
  -8   8   0        3.64        7.06      4.48 o 
  -7   8   0      205.41      190.17      4.98 o 
  -6   8   0       43.25       45.19      5.05 o 
  -5   8   0       39.28       32.82      5.15 o 
  -4   8   0      161.44      149.16      6.43 o 
  -3   8   0       43.25       48.62      4.94 o 
  -2   8   0       34.99       33.86      4.74 o 
  -1   8   0      338.83      335.96      5.61 o 
   0   8   0      113.73      121.03      4.36 o 
   1   8   0      127.80      141.64      6.60 o 
   2   8   0       18.13       18.53      4.99 o 
   3   8   0       66.17       76.79      7.54 o 
   4   8   0      130.20      135.84      8.21 o 
   5   8   0      623.70      633.80      9.09 o 
   6   8   0      632.24      637.09      9.55 o 
   7   8   0       36.06       48.39      6.62 o 
   8   8   0       51.53       53.01      6.87 o 
   9   8   0      108.34      118.00      7.90 o 
  10   8   0       17.91       17.97      7.50 o 
  11   8   0       43.31       48.86      8.16 o 
 -11   9   0      131.23      151.37      9.34 o 
 -10   9   0       72.52       85.77      7.05 o 
  -9   9   0      123.39      127.63      5.47 o 
  -8   9   0      174.62      143.08      5.31 o 
  -7   9   0       65.24       69.51      6.55 o 
  -6   9   0      131.08      133.69      4.90 o 
  -5   9   0        2.43        6.59      4.00 o 
  -4   9   0       28.32       35.17      7.65 o 
  -3   9   0      371.70      328.13      5.34 o 
  -2   9   0       75.39       71.68      5.31 o 
  -1   9   0      175.88      153.59      5.40 o 
   0   9   0        9.18        7.91      5.61 o 
   1   9   0      216.14      210.36     12.61 o 
   2   9   0      170.23      176.50      8.31 o 
   3   9   0      356.33      430.74      8.93 o 
   4   9   0       72.54       84.74      5.33 o 
   5   9   0      161.46      166.87      8.95 o 
   6   9   0       20.50       21.02      4.14 o 
   7   9   0      267.43      264.16      8.66 o 
   8   9   0       97.37      120.42      8.50 o 
   9   9   0        6.72       30.78     10.20 o 
  10   9   0       21.41       25.46      8.64 o 
  11   9   0       10.18        3.86      9.56 o 
 -10  10   0       65.03       73.83      6.73 o 
  -9  10   0      137.35      124.29      7.82 o 
  -8  10   0      348.17      336.61     13.73 o 
  -7  10   0      273.88      280.90      5.56 o 
  -6  10   0      140.03      140.01      5.84 o 
  -5  10   0       47.59       38.20      7.45 o 
  -4  10   0      128.00      119.20      5.66 o 
  -3  10   0      724.61      647.46      5.83 o 
  -2  10   0      358.55      317.91      8.76 o 
  -1  10   0       45.08       45.69      5.32 o 
   0  10   0      119.51      123.94     12.92 o 
   1  10   0        0.43        4.96      5.55 o 
   2  10   0      189.62      175.28      7.88 o 
   3  10   0       21.00       34.08      7.33 o 
   4  10   0       45.09       43.82      4.58 o 
   5  10   0       10.47       11.36      4.58 o 
   6  10   0       52.81       53.60     11.13 o 
   7  10   0       13.28        7.31      5.97 o 
   8  10   0        8.34       15.35      9.84 o 
   9  10   0       10.69        6.03     10.58 o 
  10  10   0       49.07       71.17     12.06 o 
  -9  11   0       42.97       42.68      5.87 o 
  -8  11   0      281.66      297.66      7.05 o 
  -7  11   0      233.37      234.21      5.16 o 
  -6  11   0       69.80       80.51     10.00 o 
  -5  11   0      357.09      352.39     14.94 o 
  -4  11   0       29.31       32.94      4.21 o 
  -3  11   0      177.72      153.73      5.16 o 
  -2  11   0       43.87       51.49      5.61 o 
  -1  11   0      304.56      317.80     11.19 o 
   0  11   0      158.71      159.50      7.03 o 
   1  11   0      402.62      439.59      9.34 o 
   2  11   0       78.36       75.75      7.73 o 
   3  11   0        4.80        9.08      8.05 o 
   4  11   0        0.23       -0.34      4.79 o 
   5  11   0        0.10        1.56      5.76 o 
   6  11   0       38.63       46.38     12.36 o 
   7  11   0        2.00       -3.99      5.58 o 
   8  11   0       31.38       37.39     16.45 o 
   9  11   0       11.87       19.46      8.06 o 
  -8  12   0       28.84       26.05      7.26 o 
  -7  12   0      177.43      191.26      7.02 o 
  -6  12   0       19.36       20.82      8.90 o 
  -5  12   0       33.29       40.25      5.85 o 
  -4  12   0      250.51      243.14      7.95 o 
  -3  12   0      151.23      166.22      6.21 o 
  -2  12   0      201.22      196.76      6.39 o 
  -1  12   0      473.69      437.58      7.97 o 
   0  12   0      463.34      466.20     11.16 o 
   1  12   0      217.73      220.84      8.62 o 
   2  12   0       55.78       63.13      8.77 o 
   3  12   0        1.37       -0.68      6.04 o 
   4  12   0       98.69       95.48     13.46 o 
   5  12   0       52.09       63.41      6.35 o 
   6  12   0       27.24       15.09      5.90 o 
   7  12   0        0.45        2.43      6.73 o 
   8  12   0       20.87       24.69      8.36 o 
  -7  13   0        1.73        0.26      7.62 o 
  -6  13   0       63.38       63.24      6.23 o 
  -5  13   0        1.34       -6.52      6.52 o 
  -4  13   0       17.47       20.90      7.91 o 
  -3  13   0      118.90      109.14      6.07 o 
  -2  13   0      275.55      266.29      5.30 o 
  -1  13   0       44.77       42.37      7.12 o 
   0  13   0      609.55      578.00     13.75 o 
   1  13   0      342.21      288.51      7.55 o 
   2  13   0      297.44      309.29     10.11 o 
   3  13   0       14.98       26.48      6.77 o 
   4  13   0        0.82        8.17      7.06 o 
   5  13   0      113.54      113.87      7.25 o 
   6  13   0        2.87        5.98      7.54 o 
   7  13   0       21.84       19.92      7.96 o 
  -6  14   0        5.55        6.19      5.97 o 
  -5  14   0       36.26       45.25      5.77 o 
  -4  14   0        0.98        4.32      4.94 o 
  -3  14   0      108.88      124.57      5.55 o 
  -2  14   0       37.79       39.59      6.15 o 
  -1  14   0      123.43      119.67      6.63 o 
   0  14   0       83.72       83.26      7.39 o 
   1  14   0      565.46      552.70     11.51 o 
   2  14   0      358.36      337.08      8.68 o 
   3  14   0       30.80       29.88      9.79 o 
   4  14   0       23.04       31.28      7.98 o 
   5  14   0       14.02       17.60      8.21 o 
   6  14   0       26.29       20.41     10.15 o 
  -4  15   0      139.18      161.05      6.36 o 
  -3  15   0        5.40        3.37      6.20 o 
  -2  15   0      136.60      146.19      8.67 o 
  -1  15   0       17.24       29.83     11.07 o 
   0  15   0       99.35       98.83      8.60 o 
   1  15   0      119.44      110.33     11.82 o 
   2  15   0      257.77      233.00     12.33 o 
   3  15   0       21.15       42.84     11.90 o 
   4  15   0       17.75       19.68      6.45 o 
  -3 -15   1        4.42        4.89      8.24 o 
  -2 -15   1      114.39       99.49     12.48 o 
  -1 -15   1        8.12       14.14     12.04 o 
   0 -15   1        0.17       -1.26     11.60 o 
   1 -15   1        0.84       -4.24      8.64 o 
   2 -15   1        4.44        4.44      9.62 o 
   3 -15   1        8.91        8.47      7.13 o 
  -5 -14   1       57.64       54.36      9.25 o 
  -4 -14   1        3.20       13.62      7.68 o 
  -3 -14   1       24.61       14.94     10.14 o 
  -2 -14   1       93.85       83.58      9.80 o 
  -1 -14   1       74.89       75.64      7.53 o 
   0 -14   1        0.95       -6.89      9.98 o 
   1 -14   1        0.24        5.20      8.47 o 
   2 -14   1       21.48       25.28      7.72 o 
   3 -14   1       14.62       11.80      7.50 o 
   4 -14   1       13.05       16.59      5.64 o 
   5 -14   1        4.15       14.33      5.85 o 
  -7 -13   1        5.50       12.72      8.30 o 
  -6 -13   1       81.58       79.37      8.33 o 
  -5 -13   1       11.11       11.51      7.54 o 
  -4 -13   1       32.09       35.73      5.66 o 
  -3 -13   1       64.80       50.73      7.15 o 
  -2 -13   1       96.34       92.96      9.03 o 
  -1 -13   1        4.78        1.95      8.54 o 
   0 -13   1        1.68        3.41      9.19 o 
   1 -13   1       33.59       31.41      7.34 o 
   2 -13   1        0.40        2.73      4.88 o 
   3 -13   1        4.40        8.51      4.70 o 
   4 -13   1        4.15        8.57      5.55 o 
   5 -13   1       34.25       33.61      6.01 o 
   6 -13   1        0.12       -0.24      6.28 o 
   7 -13   1       54.54       70.06      6.25 o 
  -8 -12   1       60.09       50.66      7.11 o 
  -7 -12   1      108.64      109.77      6.87 o 
  -6 -12   1       63.06       62.62      5.99 o 
  -5 -12   1      191.44      184.90      8.96 o 
  -4 -12   1      142.83      141.59      6.18 o 
  -3 -12   1       85.35       89.34      6.64 o 
  -2 -12   1       17.40       31.04      8.71 o 
  -1 -12   1        3.86        7.70      8.50 o 
   0 -12   1       22.62       18.68      7.82 o 
   1 -12   1      128.52      126.44      5.71 o 
   2 -12   1      214.52      213.25      5.50 o 
   3 -12   1        0.36        6.66      4.88 o 
   4 -12   1        1.68        4.27      4.03 o 
   5 -12   1       13.43       19.80      5.26 o 
   6 -12   1       61.28       78.12      5.04 o 
   7 -12   1        0.28        3.18      5.35 o 
   8 -12   1        0.02        3.47      5.28 o 
  -9 -11   1      112.05      114.50      9.07 o 
  -8 -11   1      173.61      178.24      7.89 o 
  -7 -11   1       47.72       49.71      7.21 o 
  -6 -11   1      322.97      322.51      7.03 o 
  -5 -11   1      231.95      251.95     15.20 o 
  -4 -11   1       19.84       34.86      7.56 o 
  -3 -11   1      145.08      167.30      8.97 o 
  -2 -11   1      252.35      268.61      9.29 o 
  -1 -11   1       13.09        6.38      5.99 o 
   0 -11   1      144.40      137.90      7.34 o 
   1 -11   1      455.79      465.93      6.07 o 
   2 -11   1      945.15      952.29     15.45 o 
   3 -11   1      427.72      424.62     10.09 o 
   4 -11   1        4.84        9.03      5.84 o 
   5 -11   1        2.95        8.41      5.76 o 
   6 -11   1        3.01       17.04      5.94 o 
   7 -11   1        0.98        0.54      6.61 o 
   8 -11   1        0.40       11.68      6.84 o 
   9 -11   1        5.54       13.25      8.33 o 
 -10 -10   1       63.90       68.07     12.91 o 
  -9 -10   1       78.71       69.89     10.38 o 
  -8 -10   1      125.00      125.55      5.99 o 
  -7 -10   1      229.19      242.25      6.94 o 
  -6 -10   1      154.18      164.86      6.84 o 
  -5 -10   1       22.81       20.53      5.93 o 
  -4 -10   1       86.61       90.49      6.24 o 
  -3 -10   1       12.38       18.56      7.27 o 
  -2 -10   1       28.29       28.81      7.62 o 
  -1 -10   1      157.23      151.00      8.23 o 
   0 -10   1      171.90      173.09      7.09 o 
   1 -10   1      775.15      746.60     19.56 o 
   2 -10   1     2093.20     2033.85     36.00 o 
   3 -10   1      200.62      212.17      5.10 o 
   4 -10   1      443.46      420.27      6.17 o 
   5 -10   1      163.50      159.40      4.47 o 
   6 -10   1       76.45       94.55      6.01 o 
   7 -10   1       62.41       60.18      6.14 o 
   8 -10   1        9.01       16.11      6.10 o 
   9 -10   1       15.67        8.34      7.22 o 
  10 -10   1        3.71       12.39      6.95 o 
 -10  -9   1       63.02       60.93     10.72 o 
  -9  -9   1      117.80      115.09     10.62 o 
  -8  -9   1       85.56       70.88      9.33 o 
  -7  -9   1      165.77      172.20      6.72 o 
  -6  -9   1        2.62        1.59      5.62 o 
  -5  -9   1      115.85      120.17      5.87 o 
  -4  -9   1      111.03      117.32      8.99 o 
  -3  -9   1      435.04      419.69      9.14 o 
  -2  -9   1       71.83       75.47      8.15 o 
  -1  -9   1     1109.89     1101.93     11.20 o 
   0  -9   1       60.65       51.87      6.11 o 
   1  -9   1      265.15      269.10      6.82 o 
   2  -9   1     1103.95     1108.68     10.55 o 
   3  -9   1     1320.87     1264.58     22.76 o 
   4  -9   1      285.36      295.22     10.65 o 
   5  -9   1      102.83      105.41      4.48 o 
   6  -9   1      380.81      368.16      7.95 o 
   7  -9   1      291.52      285.45      6.18 o 
   8  -9   1      147.30      162.82      5.37 o 
   9  -9   1        8.34       15.64      6.69 o 
  10  -9   1        5.64       13.46      5.70 o 
 -11  -8   1       35.66       34.92      9.17 o 
 -10  -8   1       57.57       51.04      6.66 o 
  -9  -8   1       66.53       66.72      7.48 o 
  -8  -8   1       17.52       19.91      7.25 o 
  -7  -8   1      446.46      436.88      7.45 o 
  -6  -8   1      647.33      647.30      9.48 o 
  -5  -8   1        6.60        8.95      5.34 o 
  -4  -8   1      528.90      517.13     12.00 o 
  -3  -8   1      836.77      889.54     10.38 o 
  -2  -8   1     1921.70     1956.08     12.65 o 
  -1  -8   1     2082.82     2101.02     12.02 o 
   0  -8   1      940.06      915.98     20.59 o 
   1  -8   1      778.43      759.75     22.99 o 
   2  -8   1        7.99       10.67      4.79 o 
   3  -8   1      194.62      224.31      8.09 o 
   4  -8   1      254.03      237.18      6.37 o 
   5  -8   1       90.25       94.29      5.60 o 
   6  -8   1      398.69      396.62     14.75 o 
   7  -8   1      249.14      261.20     10.82 o 
   8  -8   1      190.28      180.80      5.14 o 
   9  -8   1      148.94      155.71      5.48 o 
  10  -8   1       71.07       70.63      5.83 o 
  11  -8   1      100.10      101.74      8.05 o 
 -11  -7   1       39.47       40.10      8.09 o 
 -10  -7   1      154.68      167.61      7.91 o 
  -9  -7   1       50.78       58.56      7.52 o 
  -8  -7   1      406.75      410.24      7.37 o 
  -7  -7   1      435.41      413.54      8.33 o 
  -6  -7   1        3.91        5.50      6.37 o 
  -5  -7   1      606.65      596.86      7.74 o 
  -4  -7   1      108.91       90.71      7.15 o 
  -3  -7   1      350.53      399.83      6.77 o 
  -2  -7   1     4686.93     4919.67     18.07 o 
  -1  -7   1     1004.74     1013.36     10.62 o 
   0  -7   1     2026.99     2180.73     75.84 o 
   1  -7   1     1922.22     1829.85      8.71 o 
   2  -7   1        8.49        8.28      4.46 o 
   3  -7   1      153.88      133.45      5.25 o 
   4  -7   1      316.64      255.97      8.22 o 
   5  -7   1        3.23        4.80      4.15 o 
   6  -7   1        8.36        5.56      3.99 o 
   7  -7   1      450.70      429.61      8.38 o 
   8  -7   1      151.28      168.70      5.73 o 
   9  -7   1      282.28      286.53      6.34 o 
  10  -7   1      171.06      196.25      6.78 o 
  11  -7   1      121.12      114.39      8.62 o 
  12  -7   1       35.31       34.92      6.69 o 
 -12  -6   1        0.65        3.51      8.19 o 
 -11  -6   1       20.97       14.34      7.12 o 
 -10  -6   1       33.93       27.91      5.39 o 
  -9  -6   1        9.98       14.93      6.42 o 
  -8  -6   1      816.44      760.52      8.03 o 
  -7  -6   1      675.18      589.52      7.27 o 
  -6  -6   1      176.18      174.45      6.31 o 
  -5  -6   1       77.01       87.00      5.96 o 
  -4  -6   1       27.17       39.10      6.55 o 
  -3  -6   1       29.17       33.69      4.94 o 
  -2  -6   1     2543.93     2739.05     15.29 o 
  -1  -6   1     5747.30     6852.00     23.03 o 
   0  -6   1     1087.72     1079.70     29.96 o 
   1  -6   1      493.56      387.53      6.94 o 
   2  -6   1     2147.24     2157.14     13.58 o 
   3  -6   1      374.95      317.40      8.10 o 
   4  -6   1       10.19       15.92      4.43 o 
   5  -6   1      416.13      387.41     10.28 o 
   6  -6   1     1293.23     1212.31     12.90 o 
   7  -6   1      110.47       88.73      5.33 o 
   8  -6   1      616.73      602.60     10.05 o 
   9  -6   1      118.59      116.74      5.79 o 
  10  -6   1      476.61      480.72      9.77 o 
  11  -6   1      143.80      148.83      9.29 o 
  12  -6   1       42.79       53.17      7.73 o 
 -12  -5   1        7.45       13.09      6.74 o 
 -11  -5   1        1.01        3.31      4.54 o 
 -10  -5   1        4.32        7.15      4.30 o 
  -9  -5   1      223.35      220.87      5.26 o 
  -8  -5   1       45.97       38.00      4.64 o 
  -7  -5   1      371.60      338.41      9.14 o 
  -6  -5   1      275.11      276.67      5.24 o 
  -5  -5   1      573.74      566.75     17.94 o 
  -4  -5   1      153.20      132.99      5.89 o 
  -3  -5   1     1251.35     1350.90     11.73 o 
  -2  -5   1      914.88     1026.06     10.06 o 
  -1  -5   1     1108.41     1068.43     11.44 o 
   0  -5   1     2315.56     2195.45     52.40 o 
   1  -5   1     1578.46     1457.97     21.50 o 
   2  -5   1     1177.14     1040.54     26.34 o 
   3  -5   1     2322.83     2125.90     36.75 o 
   4  -5   1      479.27      452.02      5.32 o 
   5  -5   1     2095.53     1955.08      8.40 o 
   6  -5   1        4.35        8.58      4.18 o 
   7  -5   1      839.67      820.85      6.26 o 
   8  -5   1      192.06      190.79      5.62 o 
   9  -5   1      293.46      305.01      6.09 o 
  10  -5   1      509.86      475.69     12.76 o 
  11  -5   1      324.02      331.05      9.09 o 
  12  -5   1       15.13        5.49      6.54 o 
 -12  -4   1       16.63       14.00      5.49 o 
 -11  -4   1       23.54       12.54      5.41 o 
 -10  -4   1       32.33       35.87      4.85 o 
  -9  -4   1      460.86      422.86     14.89 o 
  -8  -4   1     1046.09     1049.97     30.14 o 
  -7  -4   1       23.47       28.38      6.57 o 
  -6  -4   1      364.77      351.40      8.38 o 
  -5  -4   1       82.35       66.19      5.07 o 
  -4  -4   1       40.15       19.20      6.85 o 
  -3  -4   1      596.00      570.96      9.31 o 
  -1  -4   1     1583.03     1853.86     14.32 o 
   0  -4   1       13.22       14.82      3.34 o 
   1  -4   1       33.26       39.64      3.87 o 
   2  -4   1     5702.88     5763.02     19.00 o 
   3  -4   1     6080.39     6035.15     15.40 o 
   4  -4   1      107.94       76.42      4.90 o 
   5  -4   1      902.53      805.76      7.68 o 
   6  -4   1      703.19      651.42     11.10 o 
   7  -4   1      217.22      214.19      4.67 o 
   8  -4   1       34.72       32.44      4.84 o 
   9  -4   1      334.47      322.87      5.70 o 
  10  -4   1      441.83      417.21      6.49 o 
  11  -4   1      179.75      165.08      6.96 o 
  12  -4   1      263.47      291.08      7.41 o 
  13  -4   1       30.91       37.03      5.95 o 
 -12  -3   1        7.79        9.66      4.68 o 
 -11  -3   1        0.55        1.15      4.96 o 
 -10  -3   1      132.26      117.04      4.93 o 
  -9  -3   1       76.51       88.49      6.21 o 
  -8  -3   1       78.27       81.76      5.31 o 
  -7  -3   1       47.52       43.59      4.28 o 
  -6  -3   1      191.79      214.83      4.38 o 
  -5  -3   1      397.86      457.62      5.36 o 
  -4  -3   1        6.83       21.87      6.39 o 
  -3  -3   1     1209.68     1274.83     11.78 o 
  -2  -3   1       22.89       28.55      6.43 o 
  -1  -3   1     4241.61     4806.35     23.22 o 
   0  -3   1       23.25       30.00      3.29 o 
   1  -3   1     9934.57    10415.59    119.66 o 
   2  -3   1    11650.82    11232.06     95.92 o 
   3  -3   1     1360.61     1377.34      9.00 o 
   4  -3   1     8936.87     9116.35     67.01 o 
   5  -3   1      100.16       66.30      4.70 o 
   6  -3   1       28.54       41.16      3.24 o 
   7  -3   1      474.30      417.44      6.65 o 
   8  -3   1       81.11       83.34      5.27 o 
   9  -3   1      449.10      491.49      6.81 o 
  10  -3   1      340.81      358.16      5.99 o 
  11  -3   1      173.49      178.62     11.36 o 
  12  -3   1       29.97       19.18      6.25 o 
  13  -3   1       80.30       87.86      6.36 o 
 -13  -2   1       15.65       13.02      7.38 o 
 -12  -2   1        0.23        7.24      5.87 o 
 -11  -2   1        0.49       -1.96      5.91 o 
 -10  -2   1       19.32       20.49      4.59 o 
  -9  -2   1       66.42       75.18      4.39 o 
  -8  -2   1       12.25       18.53      4.80 o 
  -7  -2   1       20.47       18.27      4.03 o 
  -6  -2   1      123.87      125.17      4.70 o 
  -5  -2   1       40.41       61.69      4.83 o 
  -4  -2   1      280.28      336.62      5.51 o 
  -3  -2   1      133.30      176.17      4.07 o 
  -2  -2   1     2175.85     2298.56     16.16 o 
   0  -2   1       90.95       57.05      3.70 o 
   1  -2   1     5153.49     4990.59     95.07 o 
   2  -2   1    19122.75    17785.06    101.01 o 
   3  -2   1      799.59      737.84     15.64 o 
   4  -2   1      294.09      233.43      5.39 o 
   5  -2   1     1555.56     1678.02      8.37 o 
   6  -2   1        7.40        1.86      4.24 o 
   7  -2   1       83.22       72.79      4.69 o 
   8  -2   1      897.61      899.61      6.71 o 
   9  -2   1      204.99      216.19      4.68 o 
  10  -2   1      187.64      185.88      9.53 o 
  11  -2   1      235.62      251.96      6.29 o 
  12  -2   1       96.68      100.15      7.65 o 
  13  -2   1       13.11       11.78      5.39 o 
 -13  -1   1        0.49        4.09      5.85 o 
 -12  -1   1        2.59       12.58      7.01 o 
 -11  -1   1       18.26       26.78      5.87 o 
 -10  -1   1       76.46       81.98      4.91 o 
  -9  -1   1      178.30      177.50      5.63 o 
  -8  -1   1       68.12       71.97      5.13 o 
  -7  -1   1      158.09      148.79      4.87 o 
  -6  -1   1      280.68      235.03      5.27 o 
  -5  -1   1        0.34        3.30      4.58 o 
  -4  -1   1       22.41       31.55      4.38 o 
  -3  -1   1     1592.28     1552.94      8.87 o 
  -2  -1   1     2150.65     2306.89     12.58 o 
  -1  -1   1     5669.40     6697.63     72.12 o 
   0  -1   1       57.55       66.29      3.63 o 
   1  -1   1      615.91      620.99      9.17 o 
   2  -1   1     3282.17     3442.34     16.03 o 
   3  -1   1        2.18        1.54      2.71 o 
   4  -1   1      265.70      270.00      4.89 o 
   5  -1   1      575.39      657.02      8.56 o 
   6  -1   1      424.55      389.86      5.13 o 
   7  -1   1        1.89        3.81      4.60 o 
   8  -1   1      436.04      407.35      5.18 o 
   9  -1   1     1404.79     1384.10      7.33 o 
  10  -1   1       65.25       65.33      6.64 o 
  11  -1   1       57.90       44.06      5.24 o 
  12  -1   1       43.97       43.15      5.58 o 
  13  -1   1       28.39       33.32      6.21 o 
 -13   0   1      195.67      213.35      8.67 o 
 -12   0   1       30.23       34.54      5.91 o 
 -11   0   1        1.00       -1.64      6.09 o 
 -10   0   1      474.96      470.22      5.70 o 
  -9   0   1       22.80       15.88      5.01 o 
  -8   0   1     1170.83     1171.12      7.35 o 
  -7   0   1     1193.86     1208.80     12.00 o 
  -6   0   1      410.39      383.31      4.85 o 
  -5   0   1      351.06      347.67      5.68 o 
  -4   0   1       39.11       29.02      3.54 o 
  -3   0   1      318.87      357.29      5.25 o 
  -2   0   1      129.18      221.31      5.93 o 
  -1   0   1      173.92      318.84      6.81 o 
   1   0   1      271.57      502.60     14.38 o 
   2   0   1       99.68       82.43      5.24 o 
   3   0   1      930.36      955.32     12.95 o 
   4   0   1       80.50       99.63      4.64 o 
   5   0   1     1920.11     2164.07     59.77 o 
   6   0   1      109.26       88.60      4.82 o 
   7   0   1       26.00       20.39      4.59 o 
   8   0   1       33.63       29.14      3.53 o 
   9   0   1       96.00      109.45      4.59 o 
  10   0   1      231.50      236.97      6.20 o 
  11   0   1      175.76      173.77      7.54 o 
  12   0   1       65.73       71.97      4.99 o 
  13   0   1       56.08       72.49      6.20 o 
 -13   1   1       54.78       59.07      6.73 o 
 -12   1   1       49.61       56.00      6.14 o 
 -11   1   1       87.84       88.22      4.61 o 
 -10   1   1       14.93       23.84      4.62 o 
  -9   1   1     1857.81     1821.67     14.07 o 
  -8   1   1        1.58        6.35      4.16 o 
  -7   1   1      219.17      212.51      4.34 o 
  -6   1   1      965.19      892.21      6.03 o 
  -5   1   1       77.61       65.57      4.10 o 
  -4   1   1       22.68       35.26      3.15 o 
  -3   1   1     2433.64     2454.34     22.68 o 
  -2   1   1      181.45      228.27      6.08 o 
  -1   1   1     1677.34     2041.58     17.49 o 
   1   1   1       31.81       22.17      2.59 o 
   2   1   1      295.50      384.46      5.71 o 
   3   1   1        0.04        4.33      3.22 o 
   4   1   1     6839.43     7017.42     67.69 o 
   5   1   1      184.56      154.38      4.28 o 
   6   1   1      672.80      728.55     13.67 o 
   7   1   1      497.63      489.01     11.59 o 
   8   1   1       18.79       24.93      3.95 o 
   9   1   1        6.83       12.27      4.22 o 
  10   1   1       67.01       69.78      4.81 o 
  11   1   1      134.13      120.52      5.18 o 
  12   1   1       47.32       43.52      4.36 o 
  13   1   1       72.70       77.50      5.53 o 
 -13   2   1      112.71      116.67      7.26 o 
 -12   2   1      128.42      133.46      5.95 o 
 -11   2   1      159.07      167.48      5.46 o 
 -10   2   1      208.00      186.90      4.94 o 
  -9   2   1        2.01        4.70      4.15 o 
  -8   2   1     1847.20     1786.80     27.73 o 
  -7   2   1       10.25        8.59      4.70 o 
  -6   2   1      166.70      142.32      4.19 o 
  -5   2   1       25.83       18.63      3.79 o 
  -4   2   1      691.25      830.58     21.12 o 
  -3   2   1      838.04      802.35      6.85 o 
  -2   2   1     3274.69     3479.34     94.47 o 
  -1   2   1     1454.98     1742.36     12.48 o 
   0   2   1     1188.93     1468.24     41.11 o 
   1   2   1      271.26      377.94     13.91 o 
   2   2   1     2602.50     3171.52     28.09 o 
   3   2   1     6275.10     6500.30     76.76 o 
   4   2   1        3.40       12.01      4.53 o 
   5   2   1     2896.31     3346.13     15.84 o 
   6   2   1      927.52      997.71     10.01 o 
   7   2   1      189.34      208.07      7.70 o 
   8   2   1       39.03       36.91      4.02 o 
   9   2   1       32.73       32.64      4.31 o 
  10   2   1       62.27       56.37      4.03 o 
  11   2   1      354.43      347.42      8.40 o 
  12   2   1       91.83       95.03      4.99 o 
  13   2   1        1.95        3.65      5.35 o 
 -13   3   1       34.78       36.34      7.65 o 
 -12   3   1       59.97       69.71      9.03 o 
 -11   3   1      214.71      211.91      5.36 o 
 -10   3   1      173.66      183.22      5.79 o 
  -9   3   1     1019.24      985.71     16.68 o 
  -8   3   1      267.09      247.14      9.26 o 
  -7   3   1      688.56      680.46      5.80 o 
  -6   3   1      732.96      664.96      6.64 o 
  -5   3   1       84.34      118.75      4.15 o 
  -4   3   1     2749.98     2769.01     10.75 o 
  -3   3   1      306.11      362.77      5.19 o 
  -2   3   1     1401.03     1088.62     17.44 o 
  -1   3   1      690.39      545.16      7.31 o 
   0   3   1      193.89      107.68      5.89 o 
   1   3   1       34.37       15.53      6.84 o 
   2   3   1    15607.21    16874.62     44.46 o 
   3   3   1     6538.19     7198.38     92.43 o 
   4   3   1     1332.14     1389.08      8.43 o 
   5   3   1      570.08      585.70      5.03 o 
   6   3   1       66.45       73.60      2.93 o 
   7   3   1       62.11       64.97      3.13 o 
   8   3   1      423.28      435.48      6.35 o 
   9   3   1      148.26      131.17      4.38 o 
  10   3   1       91.39       90.51      4.69 o 
  11   3   1      178.86      164.34      4.77 o 
  12   3   1       58.27       58.24      5.82 o 
  13   3   1       22.16       34.01      5.79 o 
 -12   4   1       80.63       84.28      7.27 o 
 -11   4   1       22.83       24.44      6.25 o 
 -10   4   1      279.06      280.21     10.49 o 
  -9   4   1      848.03      889.42     10.21 o 
  -8   4   1      197.55      210.19      7.28 o 
  -7   4   1     1658.51     1584.45      8.21 o 
  -6   4   1     1926.96     1912.73     23.74 o 
  -5   4   1      199.11      163.96      8.63 o 
  -4   4   1       76.50       51.99      4.79 o 
  -3   4   1     1204.47     1166.40      7.84 o 
  -2   4   1      258.97      207.93      5.11 o 
  -1   4   1      909.28      801.11     13.06 o 
   0   4   1       68.31      101.85      4.24 o 
   1   4   1        2.20        2.13      4.06 o 
   2   4   1     3796.65     4068.62     36.45 o 
   3   4   1       13.69       22.99      5.20 o 
   4   4   1     5815.74     6633.76     35.05 o 
   5   4   1      334.38      409.44      4.31 o 
   6   4   1      272.55      264.68      4.35 o 
   7   4   1        0.39        3.40      3.43 o 
   8   4   1      346.70      309.88      8.45 o 
   9   4   1       18.50       20.29      5.73 o 
  10   4   1        4.07        2.67      6.61 o 
  11   4   1       58.12       56.01      4.64 o 
  12   4   1        5.39       15.56      5.66 o 
  13   4   1        7.29        9.15      5.68 o 
 -12   5   1       86.85       85.65      7.43 o 
 -11   5   1       26.33       31.55      4.69 o 
 -10   5   1      281.86      274.92      6.20 o 
  -9   5   1      718.86      726.87      6.80 o 
  -8   5   1      236.22      226.35      9.18 o 
  -7   5   1      770.09      738.02      7.20 o 
  -6   5   1      253.04      278.53      5.31 o 
  -5   5   1      756.91      658.54     13.64 o 
  -4   5   1      366.06      283.66      5.43 o 
  -3   5   1     1046.81      912.80      7.35 o 
  -2   5   1     6016.63     5955.14     39.10 o 
  -1   5   1       27.34       29.48      3.81 o 
   0   5   1        4.47       12.70      4.30 o 
   1   5   1     1533.22     1916.68     14.51 o 
   2   5   1       76.63       95.60      5.70 o 
   3   5   1     3593.92     4134.30     34.35 o 
   4   5   1      109.49      153.54      4.85 o 
   5   5   1      149.39      133.72      5.14 o 
   6   5   1      972.44      928.82      9.03 o 
   7   5   1        9.25       11.40      3.96 o 
   8   5   1        1.07        4.94      4.34 o 
   9   5   1      574.03      519.54     16.16 o 
  10   5   1       36.27       34.56      4.99 o 
  11   5   1        0.86        3.40      5.28 o 
  12   5   1        7.88       12.82      5.91 o 
  13   5   1        2.71       14.39      5.67 o 
 -12   6   1       32.00       36.24      6.48 o 
 -11   6   1        2.09        5.34      5.51 o 
 -10   6   1      223.39      228.31      6.37 o 
  -9   6   1      641.19      643.36     11.21 o 
  -8   6   1      458.33      441.48      5.29 o 
  -7   6   1      129.76      123.81      8.72 o 
  -6   6   1      517.18      497.00      6.14 o 
  -5   6   1     1535.48     1436.84     17.17 o 
  -4   6   1       19.50        5.94      4.64 o 
  -3   6   1     1069.15      950.31     11.08 o 
  -2   6   1     2823.22     2582.33     39.12 o 
  -1   6   1     3551.98     3507.88     12.28 o 
   0   6   1     2917.75     2829.36     39.86 o 
   1   6   1     2281.50     2250.50     14.08 o 
   2   6   1      723.31      679.43     40.78 o 
   4   6   1      416.85      434.51      7.10 o 
   5   6   1      997.93      951.46      7.57 o 
   6   6   1      506.40      524.22     12.32 o 
   7   6   1       35.89       37.82      5.73 o 
   8   6   1      107.44       97.34      5.60 o 
   9   6   1        3.21        4.00      5.81 o 
  10   6   1       21.22       18.57      7.06 o 
  11   6   1        7.95        5.16      6.96 o 
  12   6   1        8.35       14.66      7.75 o 
 -12   7   1        1.00        8.14     12.03 o 
 -11   7   1        6.12        9.10      7.61 o 
 -10   7   1       80.03       87.41      5.88 o 
  -9   7   1      127.05      136.40      5.85 o 
  -8   7   1     1095.92      998.87      6.76 o 
  -7   7   1      496.61      494.77     12.93 o 
  -6   7   1      204.91      205.85      4.79 o 
  -5   7   1      880.94      887.80      7.99 o 
  -4   7   1      433.30      375.20      5.72 o 
  -3   7   1     1528.22     1314.02      7.00 o 
  -2   7   1     1416.05     1442.35     26.96 o 
  -1   7   1      858.08      791.64     24.03 o 
   0   7   1     1902.69     1940.93      9.45 o 
   1   7   1     1152.04     1233.30     11.49 o 
   2   7   1     2991.11     2998.79    128.24 o 
   3   7   1     1251.95     1378.06     10.50 o 
   4   7   1       10.64        6.19      6.59 o 
   5   7   1       32.91       32.95      7.10 o 
   6   7   1      303.43      320.86      6.82 o 
   7   7   1       24.56       24.25      5.56 o 
   8   7   1      157.41      172.19      6.68 o 
   9   7   1        3.43        1.79      6.50 o 
  10   7   1       84.92       81.65      6.92 o 
  11   7   1       57.46       48.04      7.55 o 
  12   7   1       25.39       30.59      8.02 o 
 -11   8   1        4.66        7.19      5.72 o 
 -10   8   1       26.19       33.52      6.34 o 
  -9   8   1      193.66      182.30     15.13 o 
  -8   8   1      122.78      128.27      5.42 o 
  -7   8   1      502.53      463.57      5.58 o 
  -6   8   1      775.83      790.48      6.44 o 
  -5   8   1       84.06      101.32      4.33 o 
  -4   8   1     1035.11      943.58     14.77 o 
  -3   8   1       17.96       18.24      3.81 o 
  -2   8   1       59.97       45.99      4.60 o 
  -1   8   1     1532.12     1553.20      8.76 o 
   0   8   1     3696.10     3692.80     28.47 o 
   1   8   1     1335.18     1392.14     10.52 o 
   2   8   1      867.82      884.26      8.78 o 
   3   8   1      328.00      400.87      8.66 o 
   4   8   1       47.48       48.17      7.58 o 
   5   8   1      469.15      504.03      8.71 o 
   6   8   1       18.97       22.65      7.46 o 
   7   8   1       99.80       93.40      5.21 o 
   8   8   1      111.58      111.78      6.78 o 
   9   8   1      120.82      121.55      6.79 o 
  10   8   1      349.46      339.06      8.00 o 
  11   8   1      123.05      117.39      6.96 o 
  12   8   1      109.17      107.38     13.80 o 
 -11   9   1        9.99        7.44      6.29 o 
 -10   9   1        8.07       17.14      7.42 o 
  -9   9   1       56.98       56.26      5.40 o 
  -8   9   1      178.49      175.86      4.73 o 
  -7   9   1      160.69      172.31      4.90 o 
  -6   9   1      316.99      320.76      7.32 o 
  -5   9   1      135.20      151.02      4.05 o 
  -4   9   1       64.98       58.54      9.13 o 
  -3   9   1     1732.15     1736.41      8.64 o 
  -2   9   1      108.53      113.89      4.57 o 
  -1   9   1      686.45      686.94     11.69 o 
   0   9   1     1559.99     1532.99     34.77 o 
   1   9   1     1218.02     1288.11     11.44 o 
   2   9   1     2434.40     2623.87     14.59 o 
   3   9   1      718.01      772.54      9.65 o 
   4   9   1      564.91      563.07      5.80 o 
   5   9   1       19.12       13.31      4.52 o 
   6   9   1      166.56      152.00      8.33 o 
   7   9   1      219.72      240.67      8.99 o 
   8   9   1      257.76      263.26      9.19 o 
   9   9   1      255.80      272.11      8.67 o 
  10   9   1      230.15      208.97      9.00 o 
  11   9   1       53.84       58.41      7.34 o 
 -10  10   1       12.06       17.45     12.91 o 
  -9  10   1       24.19       35.27      6.32 o 
  -8  10   1       26.21       38.41      6.12 o 
  -7  10   1      127.53      147.41      5.32 o 
  -6  10   1      213.99      219.46      5.28 o 
  -5  10   1      202.35      200.51      5.86 o 
  -4  10   1      301.57      321.57      5.94 o 
  -3  10   1      233.34      237.22      5.76 o 
  -2  10   1      348.02      334.54      4.75 o 
  -1  10   1      198.25      196.77      5.39 o 
   0  10   1      183.90      189.94     10.89 o 
   1  10   1     2209.05     2183.60     12.17 o 
   2  10   1       64.95       47.28      7.67 o 
   3  10   1     1150.77     1267.72     11.39 o 
   4  10   1     1051.39     1121.83     26.63 o 
   5  10   1      519.61      546.58      6.90 o 
   6  10   1       19.80       26.23      4.35 o 
   7  10   1      306.51      292.19     18.14 o 
   8  10   1       12.71       13.15      9.39 o 
   9  10   1      143.14      128.59     10.94 o 
  10  10   1      107.55      127.12     11.47 o 
  -9  11   1       22.19       33.13      6.21 o 
  -8  11   1       10.80       16.80      6.49 o 
  -7  11   1        1.80       -0.62      6.03 o 
  -6  11   1       99.99       99.70     10.44 o 
  -5  11   1      169.30      169.22      5.95 o 
  -4  11   1      330.19      303.10      5.41 o 
  -3  11   1       54.20       61.38      4.68 o 
  -2  11   1        2.13        5.76      5.26 o 
  -1  11   1      183.70      159.64      4.39 o 
   0  11   1      299.23      293.11     15.48 o 
   1  11   1      124.78      129.00      6.85 o 
   2  11   1      936.84      922.26     10.81 o 
   3  11   1      338.26      358.71      7.16 o 
   4  11   1      560.30      562.97      6.40 o 
   5  11   1      347.16      345.41     11.61 o 
   6  11   1      139.55      143.14      6.18 o 
   7  11   1       43.55       48.10      6.54 o 
   8  11   1       54.21       58.22      5.93 o 
   9  11   1       45.19       58.97     13.13 o 
  10  11   1        1.99       -3.59      8.77 o 
  -8  12   1       53.51       64.44     12.17 o 
  -7  12   1        0.67        3.07      5.55 o 
  -6  12   1        1.34       -6.34      6.34 o 
  -5  12   1       21.23       16.34      5.92 o 
  -4  12   1      165.29      174.27      6.10 o 
  -3  12   1       65.49       65.37      5.01 o 
  -2  12   1       14.24       20.58      4.93 o 
  -1  12   1      288.59      298.51      6.47 o 
   0  12   1      682.83      700.17      9.89 o 
   1  12   1      150.60      152.22      8.74 o 
   2  12   1        3.48        3.06      5.82 o 
   3  12   1      669.79      666.98      8.51 o 
   4  12   1      689.88      685.77     21.71 o 
   5  12   1      133.41      144.62      6.69 o 
   6  12   1       84.55       92.20      5.66 o 
   7  12   1       19.86       19.28      6.98 o 
   8  12   1        1.05       -4.30      7.62 o 
   9  12   1        3.66        7.39      6.76 o 
  -7  13   1       41.34       51.04      7.46 o 
  -6  13   1       20.34       16.49      9.37 o 
  -5  13   1        0.06        5.78      4.80 o 
  -4  13   1       10.81       11.69      6.16 o 
  -3  13   1        0.18        7.68      6.32 o 
  -2  13   1       26.94       37.72      5.45 o 
  -1  13   1      261.10      264.02      6.59 o 
   0  13   1      445.37      440.65      7.08 o 
   1  13   1      123.32      122.75      8.58 o 
   2  13   1       91.16       98.38      8.65 o 
   3  13   1      165.79      186.55      7.27 o 
   4  13   1      239.85      232.51      6.15 o 
   5  13   1       18.59       33.18      6.85 o 
   6  13   1       42.60       53.60      6.98 o 
   7  13   1        7.70       10.13      5.83 o 
   8  13   1        6.81        9.68      8.64 o 
  -6  14   1       17.90       18.01      7.83 o 
  -5  14   1       10.32       14.91      7.41 o 
  -4  14   1        0.30        4.46      6.72 o 
  -3  14   1        9.26       19.59      5.84 o 
  -2  14   1        4.19        3.95      4.89 o 
  -1  14   1       33.80       25.94      7.15 o 
   0  14   1      132.73      143.77      8.30 o 
   1  14   1       19.66       18.12      7.20 o 
   2  14   1        3.22        0.46     10.07 o 
   3  14   1       22.48       25.14      7.34 o 
   4  14   1       13.26       18.11      5.95 o 
   5  14   1       36.84       49.22      9.96 o 
   6  14   1        7.12        5.82      8.11 o 
   7  14   1       77.96       77.03      8.42 o 
  -5  15   1       10.10       16.10      7.02 o 
  -4  15   1        4.90        3.41      5.94 o 
  -3  15   1       12.57       12.54      5.74 o 
  -2  15   1       14.92       21.61      5.95 o 
  -1  15   1        3.31       17.76      8.09 o 
   0  15   1        2.19        0.73     10.68 o 
   1  15   1        0.65        2.57      7.80 o 
   2  15   1       26.77       23.08     10.51 o 
   3  15   1        1.17        5.57     10.49 o 
   4  15   1        4.82        2.07      6.67 o 
   5  15   1        0.99        8.14      6.91 o 
  -2  16   1        2.64        7.49      9.49 o 
  -1  16   1        1.87        5.38      8.02 o 
   0  16   1        2.26        4.93     12.44 o 
   1  16   1       79.13       71.96     11.47 o 
   2  16   1        5.28        7.15     11.38 o 
  -1 -15   2       64.44       66.89     12.74 o 
   0 -15   2       97.63       92.04     12.89 o 
   1 -15   2       69.36       71.55     11.60 o 
  -4 -14   2       61.17       64.77      8.27 o 
  -3 -14   2        0.62       -5.04      6.46 o 
  -2 -14   2       21.64       15.82      7.99 o 
  -1 -14   2      134.93      137.97      8.44 o 
   0 -14   2       34.73       26.27     11.15 o 
   1 -14   2       43.83       39.64      8.18 o 
   2 -14   2       60.23       69.90      9.41 o 
   3 -14   2       52.24       51.29      6.09 o 
   4 -14   2      139.92      154.99      7.31 o 
   5 -14   2       16.49       24.09      6.77 o 
  -6 -13   2       45.62       54.00     12.46 o 
  -5 -13   2       29.89       35.87      7.67 o 
  -4 -13   2       29.99       21.67      7.59 o 
  -3 -13   2       18.37       14.02      8.18 o 
  -2 -13   2       25.68       35.31      9.12 o 
  -1 -13   2        0.79       -8.60      9.57 o 
   0 -13   2       82.95       95.57      9.81 o 
   1 -13   2       23.43       28.72      7.83 o 
   2 -13   2      174.63      172.40      7.68 o 
   3 -13   2      143.39      160.30      6.49 o 
   4 -13   2       89.85       90.24      6.29 o 
   5 -13   2      133.54      135.16      5.96 o 
   6 -13   2       57.52       63.77      5.70 o 
  -7 -12   2       81.23       80.16      7.70 o 
  -6 -12   2       13.18       22.54      7.01 o 
  -5 -12   2       63.04       64.77      9.73 o 
  -4 -12   2        5.78        5.19      6.07 o 
  -3 -12   2       22.10       18.88      6.61 o 
  -2 -12   2       16.96       19.11      8.98 o 
  -1 -12   2       12.13       16.44      8.17 o 
   0 -12   2      105.90       89.04      8.50 o 
   1 -12   2      126.80      123.98      7.33 o 
   2 -12   2       65.27       69.94      4.68 o 
   3 -12   2      303.27      290.50      5.99 o 
   4 -12   2       94.92      102.99      5.67 o 
   5 -12   2       30.57       28.48      5.60 o 
   6 -12   2      189.33      184.64      6.08 o 
   7 -12   2        4.48       11.33      5.98 o 
   8 -12   2       60.61       65.72      6.89 o 
  -8 -11   2        6.07        5.78      8.34 o 
  -7 -11   2        1.14        0.26      7.36 o 
  -6 -11   2        1.43        3.45      5.49 o 
  -5 -11   2       13.93       12.99      5.21 o 
  -4 -11   2        0.42        4.26      5.60 o 
  -3 -11   2       11.70       12.23      6.20 o 
  -2 -11   2       28.42       36.01      8.43 o 
  -1 -11   2       18.13       34.29      8.33 o 
   0 -11   2       78.03       73.03      6.23 o 
   1 -11   2      558.06      498.20      6.78 o 
   2 -11   2      384.23      376.60     17.25 o 
   3 -11   2      271.44      260.04      6.77 o 
   4 -11   2      147.39      142.55      6.18 o 
   5 -11   2       39.51       39.78      5.56 o 
   6 -11   2        1.03        4.00      4.40 o 
   7 -11   2       99.07      108.94      5.59 o 
   8 -11   2        1.01        0.27      6.24 o 
   9 -11   2       33.79       42.37      6.45 o 
  -9 -10   2        0.28        7.26     10.44 o 
  -8 -10   2        5.88        7.39     12.38 o 
  -7 -10   2      158.14      158.97      6.99 o 
  -6 -10   2        0.47       -4.40      4.60 o 
  -5 -10   2        6.14        8.84      5.97 o 
  -4 -10   2       16.57       19.50      4.87 o 
  -3 -10   2        2.42       12.75      7.87 o 
  -2 -10   2      170.07      204.53      8.62 o 
  -1 -10   2        0.68        4.48      5.61 o 
   0 -10   2      121.73      124.97      5.57 o 
   1 -10   2      426.19      434.19     13.81 o 
   2 -10   2     1519.57     1503.99     13.17 o 
   3 -10   2       47.43       49.54      5.10 o 
   4 -10   2       69.52       75.32      4.18 o 
   5 -10   2      399.29      399.60      8.69 o 
   6 -10   2       85.97       94.70      6.73 o 
   7 -10   2       16.44       19.84      4.18 o 
   8 -10   2       55.78       72.33      5.85 o 
   9 -10   2        1.78        3.48      5.01 o 
  10 -10   2        1.56        4.24      5.86 o 
 -10  -9   2       20.90       20.29     12.33 o 
  -9  -9   2        2.68       -1.54      9.53 o 
  -8  -9   2      118.77      100.55      7.07 o 
  -7  -9   2        0.07        4.25      8.89 o 
  -6  -9   2       16.31       14.71      5.52 o 
  -5  -9   2        3.83        3.24      4.83 o 
  -4  -9   2        0.31        1.92      3.96 o 
  -3  -9   2      259.67      259.90      6.60 o 
  -2  -9   2       81.77       93.43      7.99 o 
  -1  -9   2       21.15       26.44      7.65 o 
   0  -9   2        1.27        4.16      4.74 o 
   1  -9   2       50.93       44.87      3.93 o 
   2  -9   2      398.04      357.51      5.07 o 
   3  -9   2      635.65      649.12     12.67 o 
   4  -9   2       19.97       23.81      4.55 o 
   5  -9   2        1.98        5.85      4.45 o 
   6  -9   2      401.65      396.16      6.52 o 
   7  -9   2       87.40       81.41      5.66 o 
   8  -9   2       13.46        9.86      6.13 o 
   9  -9   2      145.67      165.82      5.71 o 
  10  -9   2       50.24       55.10      6.52 o 
 -10  -8   2       33.68       30.89      8.48 o 
  -9  -8   2       22.56       32.74      8.23 o 
  -8  -8   2       14.88       12.69      7.96 o 
  -7  -8   2      446.47      436.93      9.68 o 
  -6  -8   2        1.80       -0.61      7.88 o 
  -5  -8   2        0.29        6.73      5.22 o 
  -4  -8   2       21.33       38.25      7.16 o 
  -3  -8   2        0.22        3.85      3.75 o 
  -2  -8   2       37.10       46.29      7.21 o 
  -1  -8   2       12.37       16.68      7.51 o 
   0  -8   2       23.63       22.44      5.80 o 
   1  -8   2       85.07       78.62      4.29 o 
   2  -8   2       66.59       65.16      4.36 o 
   3  -8   2       95.45      110.46      8.25 o 
   4  -8   2        3.30        1.91      4.96 o 
   5  -8   2       41.88       49.58      4.35 o 
   6  -8   2       32.03       25.64      4.39 o 
   7  -8   2      200.56      194.33      5.71 o 
   8  -8   2       36.08       39.76      6.14 o 
   9  -8   2       57.06       62.69      6.72 o 
  10  -8   2      160.17      164.75      6.32 o 
  11  -8   2      183.94      200.62      5.97 o 
 -11  -7   2       43.41       51.18     11.60 o 
 -10  -7   2       42.64       51.78      7.78 o 
  -9  -7   2       76.18       81.38      6.79 o 
  -8  -7   2      141.49      128.76      7.41 o 
  -7  -7   2       58.51       58.75      6.87 o 
  -6  -7   2      172.75      160.99      5.62 o 
  -5  -7   2       74.24       81.91      7.73 o 
  -4  -7   2       51.00       46.48      5.05 o 
  -3  -7   2        5.88        8.45      4.90 o 
  -2  -7   2        0.34        3.36      4.93 o 
  -1  -7   2        6.32        7.04      6.87 o 
   0  -7   2       43.08       56.90      5.53 o 
   1  -7   2      205.44      182.70      4.16 o 
   2  -7   2       36.86       33.27      6.74 o 
   3  -7   2      400.26      372.98      6.03 o 
   4  -7   2      209.84      195.45      5.42 o 
   5  -7   2      142.43      120.55      5.69 o 
   6  -7   2        1.62        0.79      5.14 o 
   7  -7   2        1.32        0.96      5.05 o 
   8  -7   2       77.92       78.82      5.67 o 
   9  -7   2       43.04       49.43      5.18 o 
  10  -7   2       49.45       48.89      5.85 o 
  11  -7   2       18.65       22.15      5.96 o 
 -11  -6   2       73.28       61.86      6.59 o 
 -10  -6   2       15.06       20.44      6.56 o 
  -9  -6   2       62.33       61.20      6.87 o 
  -8  -6   2      298.23      270.61      7.03 o 
  -7  -6   2      370.99      332.83      9.60 o 
  -6  -6   2       40.09       40.02      5.94 o 
  -5  -6   2      416.62      453.83      8.59 o 
  -4  -6   2      105.91      121.43      5.29 o 
  -3  -6   2      102.69      100.80      8.30 o 
  -2  -6   2      770.06      917.77     10.57 o 
  -1  -6   2        0.56        7.65      6.80 o 
   0  -6   2      272.91      279.41      4.29 o 
   1  -6   2       73.52       80.71      3.76 o 
   2  -6   2       94.61      112.79      3.64 o 
   3  -6   2        6.13       11.90      4.65 o 
   4  -6   2      163.45      175.88      5.17 o 
   5  -6   2      331.87      326.36      5.10 o 
   6  -6   2      553.86      544.50      5.50 o 
   7  -6   2      178.81      156.97      4.77 o 
   8  -6   2       51.06       52.03      4.62 o 
   9  -6   2        2.30        2.47      5.81 o 
  10  -6   2        5.96        3.96      6.03 o 
  11  -6   2       59.69       62.51      5.34 o 
  12  -6   2       11.69        7.58      5.14 o 
 -12  -5   2       24.52       21.25      8.69 o 
 -11  -5   2       52.80       55.35      7.37 o 
 -10  -5   2      305.76      286.39      7.45 o 
  -9  -5   2       76.72       72.29      6.17 o 
  -8  -5   2      281.34      245.63      8.76 o 
  -7  -5   2      523.08      487.17      8.85 o 
  -6  -5   2      116.01      105.65      5.79 o 
  -5  -5   2      543.19      592.27      8.73 o 
  -4  -5   2       52.99       32.38      6.67 o 
  -3  -5   2     2959.98     3199.44     15.17 o 
  -2  -5   2      660.11      691.32      9.94 o 
  -1  -5   2     2449.38     2665.25     15.63 o 
   0  -5   2      196.51      201.14      6.43 o 
   1  -5   2     1892.58     1834.33     11.11 o 
   2  -5   2       64.29       50.79      4.87 o 
   3  -5   2       44.71       51.86      5.09 o 
   4  -5   2      622.27      674.19      9.43 o 
   5  -5   2       22.47       28.53      4.66 o 
   6  -5   2      940.33      845.11     23.40 o 
   7  -5   2      477.64      465.71      6.04 o 
   8  -5   2        2.14        6.01      5.06 o 
   9  -5   2       42.44       53.31      5.62 o 
  10  -5   2        0.10        1.71      6.79 o 
  11  -5   2        0.71        5.51      6.92 o 
  12  -5   2        3.78       -2.12      6.08 o 
 -12  -4   2       10.13       14.04      5.72 o 
 -11  -4   2       85.79       85.34      8.24 o 
 -10  -4   2       99.02      107.52      5.80 o 
  -9  -4   2       36.17       35.06      5.58 o 
  -8  -4   2     1183.45     1156.11     36.75 o 
  -7  -4   2      270.87      272.14      9.20 o 
  -6  -4   2     1453.93     1523.72     62.34 o 
  -5  -4   2      969.77     1004.46      9.82 o 
  -4  -4   2     1021.45      984.38     10.35 o 
  -3  -4   2     1157.13     1164.19     11.13 o 
  -2  -4   2     1102.83     1126.29     28.88 o 
  -1  -4   2      108.56      139.07      5.80 o 
   0  -4   2      808.95      942.21     11.59 o 
   1  -4   2      402.28      494.19      5.96 o 
   2  -4   2     3047.56     3178.88     12.20 o 
   3  -4   2      782.54      780.95      7.12 o 
   4  -4   2       92.82      108.97      4.89 o 
   5  -4   2      156.77      156.39      4.90 o 
   6  -4   2      121.14       99.65      4.91 o 
   7  -4   2      175.73      186.02      5.06 o 
   8  -4   2       39.55       37.27      4.16 o 
   9  -4   2       14.46       15.77      4.28 o 
  10  -4   2       49.66       50.26      5.80 o 
  11  -4   2        0.95        6.39      5.49 o 
  12  -4   2        7.28        6.09      5.95 o 
  13  -4   2        4.42        7.79      5.77 o 
 -12  -3   2       14.01       23.91      7.78 o 
 -11  -3   2       48.25       48.46      5.31 o 
 -10  -3   2       11.13       10.80      4.71 o 
  -9  -3   2      431.02      462.07      6.56 o 
  -8  -3   2       52.81       64.18      6.27 o 
  -7  -3   2      319.71      334.38      7.73 o 
  -6  -3   2     4481.19     4581.77     67.30 o 
  -5  -3   2      893.52      852.15     26.43 o 
  -4  -3   2      436.92      416.90     18.54 o 
  -3  -3   2     2452.76     2789.55     15.72 o 
  -2  -3   2       44.72       67.85      6.70 o 
  -1  -3   2        6.93       12.68      5.17 o 
   0  -3   2      888.61      998.04     19.72 o 
   1  -3   2     2911.19     3075.08     47.47 o 
   2  -3   2     8428.95     8099.26    164.09 o 
   3  -3   2     1886.21     1753.08     23.44 o 
   4  -3   2       64.31       41.12      3.85 o 
   5  -3   2      768.35      807.40     17.96 o 
   6  -3   2       33.48       38.44      4.53 o 
   7  -3   2        0.43        3.22      4.60 o 
   8  -3   2      138.66      125.42      5.13 o 
   9  -3   2        2.70        3.00      4.99 o 
  10  -3   2       66.27       57.33      9.25 o 
  11  -3   2       17.16       16.00      8.82 o 
  12  -3   2      119.30      131.59      5.34 o 
  13  -3   2        0.16        4.33      5.40 o 
 -12  -2   2       10.04        7.70      7.51 o 
 -11  -2   2       69.65       70.16      6.06 o 
 -10  -2   2       59.83       68.11      9.82 o 
  -9  -2   2      107.86      107.73      5.65 o 
  -8  -2   2      473.86      466.46     12.18 o 
  -7  -2   2      574.97      560.83     27.53 o 
  -6  -2   2     1577.02     1619.24      8.05 o 
  -5  -2   2     2675.06     2708.54     54.64 o 
  -4  -2   2      444.66      372.77      5.27 o 
  -3  -2   2       17.38       13.90      5.09 o 
  -2  -2   2     1133.45     1009.00     11.39 o 
   0  -2   2       80.21       35.81      4.01 o 
   1  -2   2    25980.36    24185.58     56.31 o 
   2  -2   2    12014.51    11538.13    166.79 o 
   3  -2   2       19.12       10.59      4.41 o 
   4  -2   2     1906.59     1742.40      9.01 o 
   5  -2   2     1856.29     1802.01     26.32 o 
   6  -2   2      428.40      430.20     11.02 o 
   7  -2   2       57.81       50.43      3.90 o 
   8  -2   2      491.77      479.80      5.49 o 
   9  -2   2      153.12      163.90      7.09 o 
  10  -2   2      159.37      148.60      6.05 o 
  11  -2   2       16.76       19.72      4.78 o 
  12  -2   2       22.58       22.66      4.98 o 
  13  -2   2       11.54       10.81      5.96 o 
 -12  -1   2       17.15       25.28      6.89 o 
 -11  -1   2      113.61      118.56      5.27 o 
 -10  -1   2      648.22      652.57      7.06 o 
  -9  -1   2     1106.60     1092.89     12.19 o 
  -8  -1   2      106.03      106.45      3.86 o 
  -7  -1   2      665.51      654.23      6.93 o 
  -6  -1   2      560.30      567.17      5.45 o 
  -5  -1   2      796.82      764.41      6.68 o 
  -4  -1   2     2201.10     2102.18      9.67 o 
  -3  -1   2      421.08      531.00      5.92 o 
  -2  -1   2     2528.20     2469.21     37.33 o 
  -1  -1   2     2288.34     2459.61     20.05 o 
   0  -1   2       74.95       65.09      5.47 o 
   1  -1   2    18036.82    18102.70    774.06 o 
   2  -1   2     7048.40     7368.32     92.09 o 
   3  -1   2     2683.58     2808.67     55.51 o 
   4  -1   2      512.59      484.86      5.81 o 
   5  -1   2       74.91       66.80      3.50 o 
   6  -1   2     1277.30     1325.25      8.05 o 
   7  -1   2      199.80      156.62      8.33 o 
   8  -1   2      472.76      446.67      6.04 o 
   9  -1   2       16.62       18.10      5.10 o 
  10  -1   2        7.22        6.66      4.90 o 
  11  -1   2      127.68      115.54      4.12 o 
  12  -1   2        8.77       10.70      4.81 o 
  13  -1   2        6.92       12.21      4.84 o 
 -13   0   2        4.36        7.41      8.68 o 
 -12   0   2        5.39        8.92      8.50 o 
 -11   0   2      143.08      146.73      9.03 o 
 -10   0   2      883.92      870.30      7.37 o 
  -9   0   2      254.41      257.93      4.88 o 
  -8   0   2      867.53      836.49      6.76 o 
  -7   0   2      812.55      764.69      6.54 o 
  -6   0   2     1053.23     1046.24     15.84 o 
  -5   0   2        3.99        7.63      4.56 o 
  -4   0   2     1725.40     1578.99     16.59 o 
  -3   0   2       50.75       43.49      3.65 o 
  -2   0   2     5109.57     5635.21     31.18 o 
  -1   0   2        6.07       14.30      3.79 o 
   1   0   2     1269.71     1656.41     77.01 o 
   2   0   2       16.78       22.38      3.07 o 
   3   0   2       32.81       30.06      5.56 o 
   4   0   2      404.67      475.52      7.61 o 
   5   0   2     7562.82     7635.86    122.40 o 
   6   0   2     3015.82     2896.51     10.23 o 
   7   0   2      836.20      821.00      6.56 o 
   8   0   2       56.26       60.74      4.96 o 
   9   0   2      631.36      600.09      8.43 o 
  10   0   2      135.00      125.66      4.99 o 
  11   0   2      204.65      215.92      5.48 o 
  12   0   2        1.65        5.27      4.02 o 
  13   0   2        4.61        7.60      5.01 o 
 -13   1   2        8.37       11.97      6.15 o 
 -12   1   2        2.24        1.01      6.63 o 
 -11   1   2       44.81       49.11      6.00 o 
 -10   1   2      391.04      365.17     18.20 o 
  -9   1   2     1244.47     1233.70     12.70 o 
  -8   1   2       58.46       56.44      5.32 o 
  -7   1   2      289.03      301.30      4.81 o 
  -6   1   2      314.66      292.53      4.80 o 
  -5   1   2     5262.22     5378.92    116.83 o 
  -4   1   2      670.52      582.72      6.24 o 
  -3   1   2     2651.63     2464.42     59.03 o 
  -2   1   2     5963.27     6102.10     64.28 o 
  -1   1   2     1045.62     1260.07     16.42 o 
   0   1   2     5944.65     6476.34     46.67 o 
   1   1   2     4088.43     4649.88    113.15 o 
   2   1   2     6215.67     6011.79    104.97 o 
   3   1   2     1055.85      924.51      7.86 o 
   4   1   2     1182.05     1003.47     10.41 o 
   5   1   2     1099.55     1095.61     37.09 o 
   6   1   2     2665.94     2627.58     17.79 o 
   7   1   2      486.53      460.89     17.69 o 
   8   1   2     1424.47     1339.26     17.10 o 
   9   1   2       52.29       52.96      3.63 o 
  10   1   2      213.42      223.10      4.26 o 
  11   1   2      265.28      250.90      8.31 o 
  12   1   2       32.85       23.65      5.31 o 
  13   1   2       30.20       42.35      6.07 o 
 -13   2   2        0.06      -10.79     10.79 o 
 -12   2   2        0.16        1.50     10.11 o 
 -11   2   2      152.64      145.87      8.47 o 
 -10   2   2        0.74        8.33      6.35 o 
  -9   2   2        5.35        3.72      5.19 o 
  -8   2   2     1392.83     1380.25      6.83 o 
  -7   2   2      417.51      387.29      5.18 o 
  -6   2   2      862.01      889.69      8.78 o 
  -5   2   2      805.32      738.10     10.59 o 
  -4   2   2       48.05       67.89      4.54 o 
  -3   2   2     1089.45      974.53      7.05 o 
  -2   2   2     4987.38     4971.56     47.80 o 
  -1   2   2     1116.82     1028.57     21.09 o 
   0   2   2      598.57      585.30      9.90 o 
   1   2   2     4048.09     5070.70     34.06 o 
   3   2   2     3124.17     3412.28     33.55 o 
   4   2   2     2627.25     2684.55      9.78 o 
   5   2   2     2021.62     2031.96      7.96 o 
   6   2   2      580.04      561.60      4.74 o 
   7   2   2      174.21      162.83      4.03 o 
   8   2   2        8.66        7.59      3.98 o 
   9   2   2       95.55       85.22      4.24 o 
  10   2   2      581.00      525.99      7.68 o 
  11   2   2      248.99      235.12      4.89 o 
  12   2   2       77.03       80.50      5.69 o 
  13   2   2       26.33       22.01      6.39 o 
 -12   3   2        2.24        6.15      6.80 o 
 -11   3   2        4.82       -3.12      5.97 o 
 -10   3   2        5.31       -2.31      5.97 o 
  -9   3   2      126.28      128.84      4.77 o 
  -8   3   2       22.74       27.42     14.82 o 
  -7   3   2      674.92      684.06     19.74 o 
  -6   3   2      136.95      122.17      7.25 o 
  -5   3   2      855.80      789.88     12.32 o 
  -4   3   2      641.09      631.19     13.07 o 
  -3   3   2     2695.49     2837.74     82.21 o 
  -2   3   2     1759.12     1814.21     48.63 o 
  -1   3   2     1119.82     1171.68      9.44 o 
   0   3   2       31.06       32.21      3.81 o 
   1   3   2     2744.52     3675.61     26.05 o 
   3   3   2     7906.57     8728.44     88.24 o 
   4   3   2     1167.22     1148.60     17.38 o 
   5   3   2     3906.74     4027.67     69.15 o 
   6   3   2       96.27       95.87      3.49 o 
   7   3   2      262.54      245.59      4.00 o 
   8   3   2      403.01      419.38      4.58 o 
   9   3   2       24.34       23.89      3.75 o 
  10   3   2      247.12      248.67      5.01 o 
  11   3   2      214.18      213.10      5.38 o 
  12   3   2       53.44       58.00      4.90 o 
  13   3   2       92.65       99.17      9.81 o 
 -12   4   2       66.39       76.29      7.49 o 
 -11   4   2        1.91        5.49     11.09 o 
 -10   4   2      178.72      170.82      6.12 o 
  -9   4   2      253.27      252.24      5.06 o 
  -8   4   2      109.67      114.05      7.13 o 
  -7   4   2      775.17      759.05     12.75 o 
  -6   4   2      169.59      156.13      4.87 o 
  -5   4   2      262.08      243.80      4.47 o 
  -4   4   2        8.64        2.07      3.77 o 
  -3   4   2     1698.86     1689.30      9.04 o 
  -2   4   2       19.96       20.95      4.36 o 
  -1   4   2     1005.22      889.23      7.57 o 
   0   4   2        6.67       18.64      7.84 o 
   1   4   2       16.09        7.43      5.88 o 
   2   4   2     4309.55     4500.88     30.57 o 
   3   4   2    12282.35    12752.17    173.79 o 
   4   4   2     4021.99     4028.04     14.86 o 
   5   4   2      257.35      232.75      3.72 o 
   6   4   2     1365.58     1245.08      6.29 o 
   7   4   2     1215.42     1179.78     16.94 o 
   8   4   2       11.50        9.99      3.61 o 
   9   4   2      411.26      438.69      7.44 o 
  10   4   2      299.44      285.35     12.49 o 
  11   4   2      245.50      241.85      5.55 o 
  12   4   2      132.98      129.80      5.34 o 
  13   4   2       79.22       77.16      6.51 o 
 -12   5   2        0.22        1.48      6.02 o 
 -11   5   2        0.25        4.50      5.22 o 
 -10   5   2      213.55      203.21      9.06 o 
  -9   5   2      264.73      261.17      5.14 o 
  -8   5   2       17.68       23.52      4.90 o 
  -7   5   2      173.82      160.33      4.06 o 
  -6   5   2      527.81      511.87      5.48 o 
  -5   5   2      258.14      240.09      4.46 o 
  -4   5   2     1422.18     1472.89      8.15 o 
  -3   5   2      887.46      878.89     16.10 o 
  -2   5   2     3377.25     3272.83     56.07 o 
  -1   5   2      493.01      392.91      6.05 o 
   0   5   2     3102.41     2895.58     41.87 o 
   1   5   2       17.64       48.26      4.79 o 
   2   5   2     2099.71     2378.47     67.53 o 
   3   5   2      392.21      346.85      6.43 o 
   4   5   2     2434.31     2563.26     20.54 o 
   5   5   2       15.52       20.92      5.03 o 
   6   5   2      211.86      189.04      7.17 o 
   7   5   2        2.95        6.15      3.60 o 
   8   5   2      633.53      633.70     11.63 o 
   9   5   2      123.86      102.05      4.48 o 
  10   5   2      165.31      168.46      4.21 o 
  11   5   2      181.87      170.47      5.02 o 
  12   5   2      120.05      105.50      5.25 o 
  13   5   2      172.19      156.16      5.94 o 
 -12   6   2        4.85       10.29      6.52 o 
 -11   6   2        0.16        3.75      6.28 o 
 -10   6   2       42.03       40.79     11.67 o 
  -9   6   2       83.37       92.50      5.47 o 
  -8   6   2      113.00      122.04      5.33 o 
  -7   6   2      218.05      204.72      4.78 o 
  -6   6   2      538.55      518.20      6.25 o 
  -5   6   2       50.47       58.05      4.89 o 
  -4   6   2       52.61       67.79      4.76 o 
  -3   6   2     1096.72     1152.00      7.20 o 
  -2   6   2      888.71      955.75     24.79 o 
  -1   6   2     2558.84     2508.91     10.26 o 
   0   6   2      405.86      414.68      5.70 o 
   1   6   2     1892.95     2357.19     11.82 o 
   2   6   2       85.28       89.64      4.55 o 
   3   6   2      582.01      706.96     16.75 o 
   4   6   2      120.17      122.93      5.53 o 
   5   6   2        8.83       15.88      4.78 o 
   6   6   2        3.58        2.82      5.01 o 
   7   6   2       80.49       82.01      5.58 o 
   8   6   2       22.86       30.82      5.61 o 
   9   6   2       61.02       68.93      5.74 o 
  10   6   2      580.76      569.36      7.90 o 
  11   6   2      131.62      143.22      7.35 o 
  12   6   2      106.85       95.71      7.72 o 
 -11   7   2       23.72       13.32      7.08 o 
 -10   7   2       78.93       77.92      8.33 o 
  -9   7   2        1.15       -0.44      4.57 o 
  -8   7   2      149.17      131.87      4.84 o 
  -7   7   2      537.82      523.94      6.29 o 
  -6   7   2        8.80       14.31      4.05 o 
  -5   7   2      345.09      322.46      5.65 o 
  -4   7   2      121.33      118.89      4.16 o 
  -3   7   2       65.67       60.30      4.61 o 
  -2   7   2       34.50       44.17      5.38 o 
  -1   7   2     1584.87     1579.05     34.29 o 
   0   7   2        9.29        8.98      3.40 o 
   1   7   2      138.03      111.91      4.51 o 
   2   7   2      974.93     1117.72     40.03 o 
   3   7   2       55.76       48.52      5.57 o 
   4   7   2        8.98        3.93      6.53 o 
   5   7   2      365.15      392.35      6.90 o 
   6   7   2        1.24       10.23      4.58 o 
   7   7   2      293.26      310.41      8.70 o 
   8   7   2      298.88      297.19      6.85 o 
   9   7   2      416.89      396.32      7.49 o 
  10   7   2      100.94      107.97      5.79 o 
  11   7   2       87.99       96.44      7.60 o 
  12   7   2       36.92       40.43      7.99 o 
 -11   8   2        0.57       -2.41      5.63 o 
 -10   8   2       12.16       13.27      6.17 o 
  -9   8   2        1.70        4.21      5.75 o 
  -8   8   2       25.91       21.74      4.71 o 
  -7   8   2       26.14       30.13      5.43 o 
  -6   8   2      752.43      700.06     16.42 o 
  -5   8   2      610.10      578.89      6.12 o 
  -4   8   2      282.13      267.11      7.61 o 
  -3   8   2      396.91      367.13      6.94 o 
  -2   8   2      253.07      247.01      5.25 o 
  -1   8   2      176.29      185.81      5.18 o 
   0   8   2       52.41       62.10      4.10 o 
   1   8   2       62.84       59.56      6.90 o 
   2   8   2       34.31       28.73      4.32 o 
   3   8   2       50.17       60.29      5.87 o 
   4   8   2        0.51       -2.20      4.91 o 
   5   8   2       89.31      102.29      7.74 o 
   6   8   2     1127.00     1092.02     10.59 o 
   7   8   2       34.84       48.04      5.89 o 
   8   8   2      149.12      139.32      5.56 o 
   9   8   2      286.35      273.06      7.08 o 
  10   8   2       54.41       52.37      6.84 o 
  11   8   2       50.44       58.67      7.26 o 
  12   8   2        4.02       13.03      6.87 o 
 -11   9   2       27.16       30.91      7.61 o 
 -10   9   2       59.11       54.25      7.49 o 
  -9   9   2       19.97       13.96      5.27 o 
  -8   9   2        2.70        3.44      5.60 o 
  -7   9   2      168.53      160.87      5.03 o 
  -6   9   2      555.44      512.91      5.67 o 
  -5   9   2      575.35      508.48      6.51 o 
  -4   9   2      298.59      305.90      5.02 o 
  -3   9   2       66.40       61.42      4.36 o 
  -2   9   2        3.42        7.25      4.94 o 
  -1   9   2      959.25      967.77      9.45 o 
   0   9   2      191.38      199.34      5.41 o 
   1   9   2       23.74       22.22      5.18 o 
   2   9   2      441.21      422.18     10.15 o 
   3   9   2       68.31       71.14      7.56 o 
   4   9   2      116.43      143.64     11.95 o 
   5   9   2       85.89       94.70      5.49 o 
   6   9   2       82.24       90.31      8.07 o 
   7   9   2      338.58      335.32      8.59 o 
   8   9   2       22.37       26.50      9.07 o 
   9   9   2       13.42       14.92      6.69 o 
  10   9   2        4.30        7.24      7.40 o 
  11   9   2        2.02        6.87      8.32 o 
 -10  10   2       16.54       21.18      7.55 o 
  -9  10   2      176.44      194.26      5.90 o 
  -8  10   2       14.70       17.74      7.13 o 
  -7  10   2       79.67       81.68      5.56 o 
  -6  10   2      611.17      574.28     15.19 o 
  -5  10   2      110.17      119.89      4.26 o 
  -4  10   2       41.19       38.74      4.79 o 
  -3  10   2      449.69      453.64     22.53 o 
  -2  10   2       29.23       22.30      4.30 o 
  -1  10   2     1103.83     1083.75     12.42 o 
   0  10   2      339.55      346.81     17.62 o 
   1  10   2      140.52      165.82      8.20 o 
   2  10   2       71.17       82.54      6.76 o 
   3  10   2       21.19       38.04      5.57 o 
   4  10   2       45.18       52.87      4.60 o 
   5  10   2      372.54      388.68     12.69 o 
   6  10   2      161.08      171.56     10.08 o 
   7  10   2      115.70      107.84      6.17 o 
   8  10   2       49.69       60.66      9.47 o 
   9  10   2        3.32        2.44      9.30 o 
  10  10   2        1.71       -3.51     10.61 o 
  11  10   2       22.84       14.57     11.88 o 
  -9  11   2       58.48       54.68      6.58 o 
  -8  11   2      207.21      234.19     10.39 o 
  -7  11   2       10.11       23.10      9.59 o 
  -6  11   2       62.14       56.37      5.40 o 
  -5  11   2      302.82      279.90      5.97 o 
  -4  11   2      212.16      197.71      9.27 o 
  -3  11   2       32.22       40.39      6.08 o 
  -2  11   2      154.55      153.76      4.81 o 
  -1  11   2      243.66      250.01      5.94 o 
   0  11   2      208.22      211.42      4.50 o 
   1  11   2        2.26       -7.01      7.89 o 
   2  11   2       18.67       20.08      6.98 o 
   3  11   2       48.75       43.00      8.00 o 
   4  11   2       83.20       87.71     11.53 o 
   5  11   2      138.75      127.30      5.96 o 
   6  11   2      134.56      119.84      6.40 o 
   7  11   2        4.81       11.77      6.21 o 
   8  11   2        6.37       11.96      6.58 o 
   9  11   2        0.17       -0.80      6.19 o 
  10  11   2        1.94       -8.16      8.16 o 
  -9  12   2      193.11      223.38      7.47 o 
  -8  12   2       42.05       44.10     11.43 o 
  -7  12   2      353.97      357.49      7.70 o 
  -6  12   2       42.69       43.52     11.58 o 
  -5  12   2       68.72       80.62      4.96 o 
  -4  12   2      168.34      186.66      5.30 o 
  -3  12   2       26.38       30.17      6.80 o 
  -2  12   2       18.92       25.71      4.67 o 
  -1  12   2       48.05       45.06      5.61 o 
   0  12   2        7.23       17.09      4.70 o 
   1  12   2       38.16       50.07      8.48 o 
   2  12   2      123.83      114.54      6.69 o 
   3  12   2      381.39      415.72      9.99 o 
   4  12   2      269.17      269.49     11.31 o 
   5  12   2       26.12       37.55      6.44 o 
   6  12   2      159.96      175.73      5.99 o 
   7  12   2       17.89       27.26      7.33 o 
   8  12   2        9.07        6.54      7.44 o 
   9  12   2       13.04       12.30      9.00 o 
  -8  13   2      124.46      136.91      8.95 o 
  -7  13   2       27.29       34.43      6.64 o 
  -6  13   2      294.93      306.73      5.96 o 
  -5  13   2      133.80      143.26     11.63 o 
  -4  13   2       93.33      104.13      7.53 o 
  -3  13   2      252.00      272.20      6.53 o 
  -2  13   2       35.50       44.71      6.10 o 
  -1  13   2        6.64        6.77      5.05 o 
   0  13   2        1.64        3.19      6.25 o 
   1  13   2       85.23       75.50      6.74 o 
   2  13   2       55.59       68.93      9.15 o 
   3  13   2      976.36      996.30     12.05 o 
   4  13   2       24.27       30.94      6.38 o 
   5  13   2       73.58       68.52      6.97 o 
   6  13   2       25.60       21.93      6.67 o 
   7  13   2       34.48       49.99      7.35 o 
   8  13   2        0.57       15.60      7.36 o 
  -6  14   2       45.55       35.77      8.15 o 
  -5  14   2      203.44      216.49     10.12 o 
  -4  14   2       53.74       57.48      7.06 o 
  -3  14   2       78.52       76.52      7.50 o 
  -2  14   2      281.84      284.35      6.96 o 
  -1  14   2       41.50       43.03      8.03 o 
   0  14   2       62.29       61.86      7.71 o 
   1  14   2        1.74        2.99      8.91 o 
   2  14   2      400.68      349.27      8.39 o 
   3  14   2      341.43      344.10     11.08 o 
   4  14   2       18.59       15.60      6.04 o 
   5  14   2       28.92       30.61      7.56 o 
   6  14   2       23.12       26.16      6.27 o 
   7  14   2        5.25       10.53      7.94 o 
  -5  15   2        5.97       -0.60      7.29 o 
  -4  15   2       77.28       90.98      7.73 o 
  -3  15   2       23.99       25.55      6.86 o 
  -2  15   2      116.23      124.85      7.57 o 
  -1  15   2       73.03       93.22      8.01 o 
   0  15   2       17.55       17.99      8.74 o 
   1  15   2       88.69       95.36     10.25 o 
   2  15   2      430.62      439.86     12.36 o 
   3  15   2      169.54      155.26     10.57 o 
   4  15   2      136.70      142.76      7.78 o 
   5  15   2        2.49        7.34      6.42 o 
   6  15   2       19.66       11.90      8.07 o 
  -3  16   2       12.72       17.04      6.56 o 
  -2  16   2       22.99       26.85      9.26 o 
  -1  16   2       45.14       41.90      9.15 o 
   0  16   2       36.38       29.36     11.05 o 
   1  16   2       53.10       72.93     10.66 o 
   2  16   2       99.90       96.63     10.95 o 
   3  16   2      258.95      225.62     11.32 o 
   4  16   2       52.41       37.79     12.16 o 
  -3 -14   3       25.73       22.48      9.89 o 
  -2 -14   3        4.39        6.56     11.00 o 
  -1 -14   3       47.80       61.79     10.87 o 
   0 -14   3        2.83       -0.34     11.78 o 
   1 -14   3        0.15       -9.81     10.46 o 
   2 -14   3        7.51        7.01      9.54 o 
   3 -14   3        0.05        0.07      7.53 o 
   4 -14   3        1.61        8.90      7.08 o 
  -5 -13   3       91.17       93.24      6.39 o 
  -4 -13   3       91.61       92.77      6.77 o 
  -3 -13   3       70.90       70.11      7.68 o 
  -2 -13   3       25.31       28.60     11.02 o 
  -1 -13   3       15.99       30.77      9.61 o 
   0 -13   3       39.42       46.35      9.91 o 
   1 -13   3       32.21       37.05      7.68 o 
   2 -13   3        3.56        0.78      6.65 o 
   3 -13   3       18.89       20.09      5.00 o 
   4 -13   3        6.02        3.67      5.24 o 
   5 -13   3       17.20       22.08      6.36 o 
   6 -13   3       15.12       13.12      6.14 o 
  -6 -12   3       72.78       64.27      6.98 o 
  -5 -12   3       65.71       56.52      6.43 o 
  -4 -12   3       61.28       66.79      6.65 o 
  -3 -12   3        2.88        0.18      6.62 o 
  -2 -12   3       71.36       65.40      9.58 o 
  -1 -12   3        2.59       -1.66      8.72 o 
   0 -12   3       12.21       10.14      6.85 o 
   1 -12   3      107.39      104.94      7.76 o 
   2 -12   3       72.69       70.54      7.49 o 
   3 -12   3        9.19       11.92      5.75 o 
   4 -12   3        2.03        5.23      5.47 o 
   5 -12   3       11.33       11.66      6.11 o 
   6 -12   3        0.14        7.18      5.95 o 
   7 -12   3        0.04        2.09      5.84 o 
  -8 -11   3      100.26       93.86      8.52 o 
  -7 -11   3      124.21      115.42     20.93 o 
  -6 -11   3      127.66      128.31      6.37 o 
  -5 -11   3       81.87       85.13      5.64 o 
  -4 -11   3       42.33       34.01      6.24 o 
  -3 -11   3      114.54      105.67     10.55 o 
  -2 -11   3       32.25       22.90      8.11 o 
  -1 -11   3       12.54       11.69      8.54 o 
   0 -11   3       67.70       57.23      6.37 o 
   1 -11   3       51.52       56.74      7.01 o 
   2 -11   3       81.67       82.12      4.78 o 
   3 -11   3       92.94       85.44      4.62 o 
   4 -11   3       10.50       14.92      5.13 o 
   5 -11   3       49.97       43.88      5.39 o 
   6 -11   3       12.20       18.44      5.46 o 
   7 -11   3       37.62       50.80      5.76 o 
   8 -11   3       29.54       32.34      8.23 o 
  -8 -10   3      270.73      272.77     14.52 o 
  -7 -10   3      155.59      160.63      7.10 o 
  -6 -10   3      354.70      362.23      5.94 o 
  -5 -10   3      333.29      350.51      7.11 o 
  -4 -10   3       96.93      103.67      6.88 o 
  -3 -10   3       10.83        7.79      4.53 o 
  -2 -10   3      999.96     1021.97     10.88 o 
  -1 -10   3        7.47        8.72      5.84 o 
   0 -10   3      229.19      227.65      8.43 o 
   1 -10   3       24.46       31.55      6.32 o 
   2 -10   3        3.01        7.78      3.93 o 
   3 -10   3      228.81      251.21      4.78 o 
   4 -10   3       80.60       87.01      4.42 o 
   5 -10   3       20.33       23.93      4.34 o 
   6 -10   3       56.13       55.16      5.13 o 
   7 -10   3       16.99       20.13      5.19 o 
   8 -10   3       80.92       96.65      5.90 o 
   9 -10   3       29.23       33.85      5.51 o 
  -9  -9   3       86.93       71.06     10.60 o 
  -8  -9   3       48.03       47.42     10.20 o 
  -7  -9   3      251.72      256.04      7.17 o 
  -6  -9   3      256.02      250.25     11.22 o 
  -5  -9   3      533.82      542.60     14.95 o 
  -4  -9   3      289.70      284.50      5.60 o 
  -3  -9   3      999.00     1058.16     26.73 o 
  -2  -9   3       53.09       50.74      8.22 o 
  -1  -9   3     1007.88     1033.99     11.05 o 
   0  -9   3      459.19      492.30      9.46 o 
   1  -9   3       14.43       14.29      3.93 o 
   2  -9   3      560.36      540.97      9.71 o 
   3  -9   3       20.13       21.50      4.01 o 
   4  -9   3      735.57      741.34      6.31 o 
   5  -9   3      113.73      112.37      4.96 o 
   6  -9   3        0.80        0.55      4.29 o 
   7  -9   3       54.86       55.56      4.49 o 
   8  -9   3        9.88       11.81      4.91 o 
   9  -9   3        3.67        8.62      6.11 o 
  10  -9   3       14.13       18.14      6.06 o 
 -10  -8   3       10.08        2.66      9.86 o 
  -9  -8   3       43.94       40.12      7.07 o 
  -8  -8   3       24.86       24.93      6.80 o 
  -7  -8   3      131.16      135.49      6.75 o 
  -6  -8   3      842.22      779.72     10.84 o 
  -5  -8   3       15.80       24.32      5.37 o 
  -4  -8   3      196.18      193.11      8.07 o 
  -3  -8   3      183.02      176.37      7.56 o 
  -2  -8   3      454.07      467.51      7.28 o 
  -1  -8   3      728.63      768.86     10.01 o 
   0  -8   3      686.22      686.02     15.77 o 
   1  -8   3      286.96      285.93      6.63 o 
   2  -8   3       34.85       38.13      3.54 o 
   3  -8   3     1868.25     1833.35     29.20 o 
   4  -8   3      852.06      828.85     23.35 o 
   5  -8   3      815.48      812.20     10.71 o 
   6  -8   3       43.96       48.20      5.89 o 
   7  -8   3       22.46       25.18      4.18 o 
   8  -8   3      109.50      114.30      5.17 o 
   9  -8   3        4.73        7.44      4.37 o 
  10  -8   3       14.29       17.85      4.35 o 
  11  -8   3        4.34        1.04      5.42 o 
 -10  -7   3       59.81       57.13      8.41 o 
  -9  -7   3       97.55       86.89      6.27 o 
  -8  -7   3        1.72        5.64      6.70 o 
  -7  -7   3      103.17       92.64      5.77 o 
  -6  -7   3      184.47      162.62      8.52 o 
  -5  -7   3      600.28      626.83      9.63 o 
  -4  -7   3      416.31      429.94      7.58 o 
  -3  -7   3      325.76      336.80      7.14 o 
  -2  -7   3      134.28      140.20      7.73 o 
  -1  -7   3      811.20      784.61     10.06 o 
   0  -7   3     1318.83     1302.80     28.06 o 
   1  -7   3      997.63      965.93      5.83 o 
   2  -7   3       82.30       71.43      5.24 o 
   3  -7   3       13.06       25.34      7.02 o 
   4  -7   3     2889.91     2811.38     50.52 o 
   5  -7   3      841.09      863.94     20.09 o 
   6  -7   3      665.24      695.09     17.03 o 
   7  -7   3      334.39      323.72      4.36 o 
   8  -7   3       40.22       53.60      4.25 o 
   9  -7   3      213.01      195.60      4.51 o 
  10  -7   3       14.91       16.88      4.34 o 
  11  -7   3        0.49       -2.88      5.21 o 
 -11  -6   3       45.40       35.34      7.15 o 
 -10  -6   3       61.35       53.72      7.34 o 
  -9  -6   3       32.65       30.10      6.69 o 
  -8  -6   3       14.20       25.52      6.54 o 
  -7  -6   3       77.97       83.19      6.66 o 
  -6  -6   3      389.74      375.31      6.09 o 
  -5  -6   3      391.86      395.91      6.33 o 
  -4  -6   3      357.77      348.02      6.68 o 
  -3  -6   3      201.59      207.60      5.54 o 
  -2  -6   3     1073.19     1012.90      9.26 o 
  -1  -6   3     1648.19     1700.39     12.58 o 
   0  -6   3     1065.33     1229.74     72.41 o 
   1  -6   3       56.41       49.39      3.48 o 
   2  -6   3       44.47       61.69      3.95 o 
   3  -6   3      759.95      733.60      6.46 o 
   4  -6   3     1474.76     1353.81     14.18 o 
   5  -6   3      504.70      486.57      9.23 o 
   6  -6   3      316.51      302.77      5.48 o 
   7  -6   3      148.48      158.59      4.04 o 
   8  -6   3      526.10      504.71      8.48 o 
   9  -6   3      152.69      153.66      4.65 o 
  10  -6   3       82.06       78.76      5.50 o 
  11  -6   3      103.91      123.02      5.57 o 
  12  -6   3       21.69       23.26      5.96 o 
 -11  -5   3        4.19        2.10      8.27 o 
 -10  -5   3       87.31       80.07      7.21 o 
  -9  -5   3       12.96       19.95      7.75 o 
  -8  -5   3       19.97       38.21      8.22 o 
  -7  -5   3      197.08      215.44      8.31 o 
  -6  -5   3       52.95       51.36      5.41 o 
  -5  -5   3      333.99      338.80      6.70 o 
  -4  -5   3     1248.37     1297.78      9.94 o 
  -3  -5   3      269.17      301.45      6.94 o 
  -2  -5   3      100.06      129.44      7.17 o 
  -1  -5   3      657.64      695.07      9.72 o 
   0  -5   3     1920.34     2030.62     82.01 o 
   1  -5   3     2663.87     2738.11     43.58 o 
   2  -5   3      616.20      598.60      5.47 o 
   3  -5   3     4340.18     4286.49     64.81 o 
   4  -5   3      808.66      796.03      9.25 o 
   5  -5   3      159.98      158.21      5.98 o 
   6  -5   3      425.79      376.13     11.80 o 
   7  -5   3        3.55        2.31      5.11 o 
   8  -5   3       37.01       44.10      5.13 o 
   9  -5   3      103.08       94.77      5.64 o 
  10  -5   3      274.50      293.33      5.58 o 
  11  -5   3      109.72      107.40      5.59 o 
  12  -5   3       63.62       65.88      5.41 o 
 -12  -4   3        0.81        1.05      5.84 o 
 -11  -4   3       13.13       15.25      6.56 o 
 -10  -4   3       56.11       64.31      6.17 o 
  -9  -4   3      108.12       95.87      5.02 o 
  -8  -4   3        9.14       14.91      4.59 o 
  -7  -4   3      281.57      297.20      6.48 o 
  -6  -4   3      508.34      500.30      8.49 o 
  -5  -4   3      811.26      889.51      9.60 o 
  -4  -4   3      111.31      129.57      5.33 o 
  -3  -4   3      441.48      438.67      8.68 o 
  -2  -4   3     1608.58     1818.45     10.90 o 
  -1  -4   3      259.24      276.21      8.93 o 
   0  -4   3     4114.19     4341.05    107.24 o 
   1  -4   3     1010.93      962.48     10.01 o 
   2  -4   3     4430.30     4514.63     23.21 o 
   3  -4   3    11228.88    10597.44     37.90 o 
   4  -4   3     4413.98     4181.42     66.79 o 
   5  -4   3      543.15      484.36      5.87 o 
   6  -4   3       26.93       22.49      4.02 o 
   7  -4   3       64.09       79.67      5.17 o 
   8  -4   3       49.19       48.76      7.16 o 
   9  -4   3        4.39        5.26      3.77 o 
  10  -4   3      109.71      123.40      4.92 o 
  11  -4   3      252.66      268.14      5.52 o 
  12  -4   3      155.55      155.18      5.55 o 
  13  -4   3       24.34       25.46      6.66 o 
 -12  -3   3       22.88       21.73     10.87 o 
 -11  -3   3      104.09      111.04      6.56 o 
 -10  -3   3        1.13        3.76      5.61 o 
  -9  -3   3      147.81      141.03      4.71 o 
  -8  -3   3      269.95      259.33      4.97 o 
  -7  -3   3      310.88      307.89      5.76 o 
  -6  -3   3     1136.05     1172.00     14.39 o 
  -5  -3   3        7.29       10.68      4.62 o 
  -4  -3   3     1266.93     1411.88     11.39 o 
  -3  -3   3       22.64       39.58      6.75 o 
  -2  -3   3       30.30        3.32      6.79 o 
  -1  -3   3       12.37       34.68      5.18 o 
   0  -3   3     1465.72     1491.89     12.61 o 
   1  -3   3     3646.18     3469.37     20.97 o 
   2  -3   3      523.35      542.49      8.12 o 
   3  -3   3    10627.48    10244.48    107.22 o 
   4  -3   3      940.76      942.51     12.56 o 
   5  -3   3      136.82      123.58      4.71 o 
   6  -3   3       54.94       50.06      4.67 o 
   7  -3   3      570.54      537.30     10.74 o 
   8  -3   3      199.55      186.43      4.54 o 
   9  -3   3       69.24       81.75      3.56 o 
  10  -3   3      118.83      119.92      4.89 o 
  11  -3   3      118.49      112.40      5.57 o 
  12  -3   3      154.63      142.35      5.38 o 
  13  -3   3      119.85      126.57      6.48 o 
 -12  -2   3       49.99       66.74      6.53 o 
 -11  -2   3       54.37       55.40      6.44 o 
 -10  -2   3       31.00       37.69      5.97 o 
  -9  -2   3       42.10       32.07      4.51 o 
  -8  -2   3       12.55       21.34      4.20 o 
  -7  -2   3       32.14       32.04      4.10 o 
  -6  -2   3       11.12        8.70      4.82 o 
  -5  -2   3      636.40      705.21      5.91 o 
  -4  -2   3       26.57       41.88      3.55 o 
  -3  -2   3       11.67        8.78      4.67 o 
  -2  -2   3     3516.74     3956.21     19.57 o 
   0  -2   3       70.31      108.40      6.77 o 
   1  -2   3      612.98      629.84     12.53 o 
   2  -2   3       54.09       52.94      3.54 o 
   3  -2   3       19.58       24.75      3.09 o 
   4  -2   3     3007.39     2969.75     33.49 o 
   5  -2   3      327.64      317.42      4.36 o 
   6  -2   3      411.44      390.74      5.63 o 
   7  -2   3     1125.24     1117.79      7.35 o 
   8  -2   3       63.64       53.75      5.09 o 
   9  -2   3      556.64      488.83      7.86 o 
  10  -2   3      133.57      135.49      4.29 o 
  11  -2   3      189.01      184.43      5.63 o 
  12  -2   3      226.97      226.57      5.83 o 
  13  -2   3      116.56      112.21      5.47 o 
 -12  -1   3       32.09       46.33      7.76 o 
 -11  -1   3       15.77       17.25      5.28 o 
 -10  -1   3        8.83        8.23      5.65 o 
  -9  -1   3       14.09       23.56      5.23 o 
  -8  -1   3       97.09      107.92      4.39 o 
  -7  -1   3       10.54       14.06      4.97 o 
  -6  -1   3      110.27      103.17      4.89 o 
  -5  -1   3      341.34      355.65      7.20 o 
  -4  -1   3        7.48       20.04      3.93 o 
  -3  -1   3      910.64      965.59     36.28 o 
  -2  -1   3      522.57      584.22      6.42 o 
  -1  -1   3      347.71      382.58      8.01 o 
   0  -1   3        0.71        3.28      6.30 o 
   1  -1   3     6842.05     8072.92    194.54 o 
   2  -1   3      349.40      313.90     10.46 o 
   3  -1   3     1052.51      992.09     19.92 o 
   4  -1   3       21.48        8.97      3.17 o 
   5  -1   3     1890.70     1910.15     22.98 o 
   6  -1   3     2213.06     2162.91     11.81 o 
   7  -1   3      876.18      861.86      7.01 o 
   8  -1   3     2744.36     2685.97     22.14 o 
   9  -1   3       76.34       59.78      4.23 o 
  10  -1   3      124.97      118.85      4.18 o 
  11  -1   3       67.94       73.23      4.52 o 
  12  -1   3      222.78      218.74      6.07 o 
  13  -1   3      201.06      196.11      6.61 o 
 -12   0   3       77.03       86.77      6.35 o 
 -11   0   3        0.57        2.34      5.78 o 
 -10   0   3       24.37       17.95      4.72 o 
  -9   0   3        9.39        8.73      5.10 o 
  -8   0   3       46.24       48.48      3.79 o 
  -7   0   3      628.23      633.95      5.35 o 
  -6   0   3       75.61       68.94      3.50 o 
  -5   0   3      511.19      557.09      6.07 o 
  -4   0   3       44.19       52.73      5.01 o 
  -3   0   3      249.52      279.01      5.58 o 
  -2   0   3      272.83      360.26      7.20 o 
  -1   0   3      827.33      833.73     12.59 o 
   0   0   3        5.89       35.76      7.47 o 
   1   0   3     6627.61     8012.14    176.19 o 
   2   0   3     1713.24     1838.30     53.45 o 
   3   0   3     1296.11     1225.63     11.69 o 
   4   0   3      250.22      233.18      4.35 o 
   5   0   3      855.60      835.98      7.02 o 
   6   0   3     2994.17     2907.38     15.91 o 
   7   0   3     1940.90     1858.55     22.89 o 
   8   0   3      359.69      385.73      4.19 o 
   9   0   3     1107.13      999.63      8.82 o 
  10   0   3        4.13        9.38      3.85 o 
  11   0   3       95.06       92.06      7.71 o 
  12   0   3      204.30      204.55      5.99 o 
  13   0   3       65.67       66.73      5.56 o 
 -12   1   3      101.05      102.22      6.97 o 
 -11   1   3       30.32       28.56      6.24 o 
 -10   1   3       37.35       41.40      4.83 o 
  -9   1   3       17.14       19.43      5.52 o 
  -8   1   3      588.59      615.61     11.90 o 
  -7   1   3      906.76      935.32     17.48 o 
  -6   1   3       61.43       64.43      3.39 o 
  -5   1   3     1222.10     1297.12     19.00 o 
  -4   1   3      157.91      122.70      4.14 o 
  -3   1   3      165.31      169.10      4.03 o 
  -2   1   3      138.04      113.62      3.99 o 
  -1   1   3     2228.49     2178.07     15.09 o 
   0   1   3      163.82      140.09      7.16 o 
   1   1   3       12.77       56.27      4.26 o 
   2   1   3        0.02        4.23      3.11 o 
   3   1   3     1226.02     1216.66     18.35 o 
   4   1   3        0.36        2.44      2.67 o 
   5   1   3        2.52        4.29      3.12 o 
   6   1   3       22.81       24.29      3.25 o 
   7   1   3      840.72      832.72     10.49 o 
   8   1   3      239.23      205.02      4.05 o 
   9   1   3      141.55      129.07      5.08 o 
  10   1   3      117.49      111.27      4.07 o 
  11   1   3       35.83       37.66      5.00 o 
  12   1   3      130.96      137.21      4.54 o 
  13   1   3      283.08      289.41      6.20 o 
 -12   2   3      101.78      105.80      6.34 o 
 -11   2   3       84.79       82.69      6.33 o 
 -10   2   3        9.63       11.64      4.66 o 
  -9   2   3      202.19      212.33      5.70 o 
  -8   2   3     1821.80     1785.74      7.62 o 
  -7   2   3     1271.31     1282.30     10.41 o 
  -6   2   3     1462.74     1482.71     31.11 o 
  -5   2   3      403.02      370.91      5.01 o 
  -4   2   3      748.96      700.87      8.21 o 
  -3   2   3     1874.57     1839.90      9.47 o 
  -2   2   3       99.80      100.20      3.52 o 
  -1   2   3        1.04        3.79      4.38 o 
   0   2   3        9.50       16.30      5.19 o 
   1   2   3     4101.29     5114.53     86.06 o 
   2   2   3     7941.44     8573.50    434.64 o 
   3   2   3      747.07      836.64     13.93 o 
   4   2   3      380.49      384.67      4.99 o 
   5   2   3      159.10      178.39      3.51 o 
   6   2   3       26.16       29.38      3.66 o 
   7   2   3        2.79        1.83      3.24 o 
   8   2   3       84.36       94.25      5.46 o 
   9   2   3        1.98        4.48      3.61 o 
  10   2   3        1.44        4.06      4.52 o 
  11   2   3      101.96      114.05      4.59 o 
  12   2   3      166.26      181.77      5.07 o 
  13   2   3        0.49       -4.29      5.19 o 
 -12   3   3       72.91       84.83      9.09 o 
 -11   3   3      333.88      325.22      8.04 o 
 -10   3   3       24.60       20.11      5.91 o 
  -9   3   3        8.93        9.22      3.83 o 
  -8   3   3     2246.17     2182.85     38.88 o 
  -7   3   3     1052.47     1080.44     19.40 o 
  -6   3   3      529.73      482.61      5.80 o 
  -5   3   3     1703.07     1717.04     11.34 o 
  -4   3   3      468.98      397.68     12.60 o 
  -3   3   3     1583.59     1565.69     28.32 o 
  -2   3   3      583.72      601.04      6.59 o 
  -1   3   3       47.67       74.82      4.03 o 
   0   3   3      327.16      413.88      7.72 o 
   1   3   3     4987.36     5429.31     35.36 o 
   2   3   3     4596.21     4933.77     32.69 o 
   3   3   3      181.35      200.12      3.94 o 
   4   3   3       35.69       49.35      3.89 o 
   5   3   3      324.60      362.21      9.27 o 
   6   3   3      850.57      917.11     12.83 o 
   7   3   3      182.22      159.96      3.72 o 
   8   3   3      335.62      342.46      4.75 o 
   9   3   3        6.07        2.28      4.10 o 
  10   3   3       65.63       60.26      4.46 o 
  11   3   3        8.73       14.11      4.39 o 
  12   3   3       49.63       55.00      5.55 o 
  13   3   3      104.84      124.55      6.16 o 
 -12   4   3       22.85       29.39      6.50 o 
 -11   4   3      192.02      201.77      5.69 o 
 -10   4   3       36.49       37.12      4.26 o 
  -9   4   3      195.58      194.78      6.07 o 
  -8   4   3      625.96      640.91      5.93 o 
  -7   4   3     1236.00     1220.43      7.47 o 
  -6   4   3      484.79      416.53      5.17 o 
  -5   4   3       51.00       72.16      4.42 o 
  -4   4   3     4732.38     5007.44     52.95 o 
  -3   4   3      459.21      401.45      5.96 o 
  -2   4   3      272.20      190.72      5.30 o 
  -1   4   3     5262.11     4944.10     62.51 o 
   0   4   3     5266.26     4853.00     18.16 o 
   1   4   3      427.81      570.48     11.37 o 
   2   4   3      799.25      713.09     11.80 o 
   3   4   3      762.99      965.39     10.09 o 
   4   4   3     5158.26     5327.81     60.68 o 
   5   4   3      869.20      888.80     24.65 o 
   6   4   3        0.25       -0.07      3.74 o 
   7   4   3      604.62      584.23      5.22 o 
   8   4   3      417.02      403.73      5.78 o 
   9   4   3      201.06      188.01      4.56 o 
  10   4   3        0.04        2.95      3.60 o 
  11   4   3       49.85       56.67      7.67 o 
  12   4   3       70.47       77.67      4.97 o 
  13   4   3        3.47        5.20      6.08 o 
 -12   5   3      243.08      267.93      9.78 o 
 -11   5   3       72.68       84.04      6.82 o 
 -10   5   3        8.48       12.00      5.80 o 
  -9   5   3      287.85      284.83      6.11 o 
  -8   5   3      268.51      291.36      5.97 o 
  -7   5   3      173.56      176.92      5.33 o 
  -6   5   3     1374.93     1412.99     26.01 o 
  -5   5   3     1330.74     1317.99     21.31 o 
  -4   5   3     1279.81     1182.80     12.06 o 
  -3   5   3     1106.47      987.35     29.55 o 
  -2   5   3     1364.59     1282.27      8.39 o 
  -1   5   3       49.80       25.40      3.84 o 
   0   5   3       88.36      160.90      5.23 o 
   1   5   3     4166.31     4334.64     36.06 o 
   2   5   3     2228.57     2305.85     46.02 o 
   3   5   3      600.11      655.78     22.27 o 
   4   5   3     4779.44     5175.45     81.88 o 
   5   5   3     1626.62     1776.16     24.84 o 
   6   5   3      459.53      476.98      5.21 o 
   7   5   3       90.56       93.94      3.75 o 
   8   5   3      451.57      430.89      8.40 o 
   9   5   3      222.73      194.73      4.79 o 
  10   5   3      103.13      115.16      4.97 o 
  11   5   3        4.80        5.18      4.54 o 
  12   5   3        7.06        9.65      4.90 o 
  13   5   3       38.39       42.32      6.37 o 
 -12   6   3       56.15       62.29     19.06 o 
 -11   6   3       83.46       93.32      5.95 o 
 -10   6   3        1.35        3.18      5.75 o 
  -9   6   3       88.06      106.35      6.45 o 
  -8   6   3       56.45       63.00      5.24 o 
  -7   6   3     1374.43     1352.21      7.78 o 
  -6   6   3       37.85       32.71      3.55 o 
  -5   6   3     2636.70     2559.89     10.29 o 
  -4   6   3     3603.31     3544.99     11.14 o 
  -3   6   3      925.60      807.75      6.33 o 
  -2   6   3       85.23      116.96      4.24 o 
  -1   6   3        7.41       11.27      3.30 o 
   0   6   3      170.86      206.64      4.87 o 
   1   6   3      313.89      311.19      9.37 o 
   2   6   3      252.81      317.78      5.66 o 
   3   6   3     1550.40     1850.62     63.64 o 
   4   6   3     2412.61     2625.94     64.12 o 
   5   6   3     1334.08     1399.50      9.29 o 
   6   6   3      780.32      799.08      7.47 o 
   7   6   3       29.51       29.40      5.22 o 
   8   6   3      484.87      458.06      6.69 o 
   9   6   3      270.12      246.87      5.58 o 
  10   6   3        0.18        2.96      4.38 o 
  11   6   3        8.14       17.86      4.68 o 
  12   6   3        4.74        4.09      5.64 o 
  13   6   3        0.11        1.25      7.94 o 
 -11   7   3       53.41       58.90      7.27 o 
 -10   7   3       52.35       64.31      5.26 o 
  -9   7   3        1.42       -4.98      5.56 o 
  -8   7   3      538.05      535.54     10.26 o 
  -7   7   3        2.88        2.17      5.02 o 
  -6   7   3      488.49      486.58      6.20 o 
  -5   7   3     2149.71     2144.27     16.33 o 
  -4   7   3     1971.16     1946.83      8.80 o 
  -3   7   3      369.77      300.29     16.06 o 
  -2   7   3      988.99      887.41     13.99 o 
  -1   7   3        4.58       12.11      4.36 o 
   0   7   3      360.22      274.75      4.91 o 
   1   7   3     7368.44     8278.11     19.56 o 
   2   7   3     1877.72     1965.74     70.44 o 
   3   7   3     1294.48     1371.59     68.63 o 
   4   7   3      615.07      615.80     21.08 o 
   5   7   3       41.28       47.52      5.22 o 
   6   7   3      328.83      342.89      7.55 o 
   7   7   3       15.42       12.83      5.31 o 
   8   7   3      212.53      199.59      6.58 o 
   9   7   3       36.71       47.39      6.05 o 
  10   7   3        5.56        9.47      6.39 o 
  11   7   3      120.93      117.78      7.22 o 
  12   7   3       47.01       44.38      7.25 o 
 -11   8   3       39.51       35.28      6.69 o 
 -10   8   3       98.55      102.21      5.92 o 
  -9   8   3       82.69       92.10      5.08 o 
  -8   8   3       80.75       97.98      5.38 o 
  -7   8   3      794.01      795.39      6.91 o 
  -6   8   3      107.15      114.69      4.56 o 
  -5   8   3      168.27      171.43      6.85 o 
  -4   8   3      893.55      894.21     25.39 o 
  -3   8   3     1192.50     1122.22     27.41 o 
  -2   8   3      390.93      317.85      8.13 o 
  -1   8   3      646.69      570.56     13.22 o 
   0   8   3     3896.60     3896.24    119.14 o 
   1   8   3     2934.35     2866.28     32.88 o 
   2   8   3     2668.33     2725.98     12.23 o 
   3   8   3      320.41      369.48     22.37 o 
   4   8   3      148.28      142.17      5.24 o 
   5   8   3     1004.11      988.35      9.31 o 
   6   8   3        4.06       10.67      7.80 o 
   7   8   3       16.90       15.10      4.67 o 
   8   8   3      467.36      434.73      9.45 o 
   9   8   3       33.89       34.88      6.42 o 
  10   8   3       81.46       73.14      5.92 o 
  11   8   3      161.84      161.09      8.07 o 
  12   8   3        0.30       -2.80      6.65 o 
 -11   9   3       44.72       67.95     10.86 o 
 -10   9   3      104.63      114.92     10.86 o 
  -9   9   3      164.14      163.94      6.74 o 
  -8   9   3       59.71       60.83      5.89 o 
  -7   9   3      139.48      136.83      5.94 o 
  -6   9   3      412.05      394.87      6.27 o 
  -5   9   3      320.99      313.92      5.69 o 
  -4   9   3      256.83      238.50      4.66 o 
  -3   9   3      560.26      554.41     14.56 o 
  -2   9   3      119.63       95.38      4.28 o 
  -1   9   3      311.23      274.39      5.43 o 
   0   9   3     1407.86     1287.36     40.35 o 
   1   9   3     1757.36     1787.65     46.51 o 
   2   9   3     1135.48     1161.63     15.43 o 
   3   9   3       41.56       46.30      5.90 o 
   4   9   3      373.11      351.39      8.38 o 
   5   9   3      198.26      209.23     14.14 o 
   6   9   3      679.17      736.23     10.01 o 
   7   9   3      152.84      144.17      8.00 o 
   8   9   3      271.06      255.45      6.46 o 
   9   9   3       34.84       33.95      6.97 o 
  10   9   3       20.24       29.97      7.64 o 
  11   9   3        5.20        9.67      6.08 o 
  12   9   3       81.73       87.59      9.40 o 
 -10  10   3       22.75       22.42      6.72 o 
  -9  10   3       44.08       58.04      8.23 o 
  -8  10   3       81.68       80.84      7.47 o 
  -7  10   3       46.19       49.56      7.67 o 
  -6  10   3      397.98      360.80      6.47 o 
  -5  10   3      302.28      275.12      6.00 o 
  -4  10   3        5.30       10.05      5.14 o 
  -3  10   3      568.03      523.52     10.62 o 
  -2  10   3      517.69      518.58     16.77 o 
  -1  10   3      142.98      157.48      8.13 o 
   0  10   3       36.41       29.85      5.10 o 
   1  10   3     1526.63     1522.22     11.05 o 
   2  10   3      152.79      146.59      6.27 o 
   3  10   3      574.55      552.81     11.57 o 
   4  10   3      651.70      631.68     18.69 o 
   5  10   3     2436.42     2445.42     10.17 o 
   6  10   3      337.50      310.36     24.80 o 
   7  10   3       95.33      121.33     10.99 o 
   8  10   3      132.75      122.51      8.92 o 
   9  10   3       80.50       88.37      9.02 o 
  10  10   3       10.10       11.36      9.55 o 
  11  10   3       16.17       15.30      8.49 o 
  -9  11   3        5.11       15.09      7.46 o 
  -8  11   3        7.25       19.85      6.70 o 
  -7  11   3       12.76       16.97      5.32 o 
  -6  11   3       88.37       96.95      5.00 o 
  -5  11   3      346.86      366.94     10.82 o 
  -4  11   3      354.09      343.45      6.11 o 
  -3  11   3       30.29       21.59      4.40 o 
  -2  11   3      136.79      138.35      5.61 o 
  -1  11   3      163.37      154.38      5.74 o 
   0  11   3      160.25      165.74      4.81 o 
   1  11   3      650.63      600.76      7.96 o 
   2  11   3      292.75      323.17      7.49 o 
   3  11   3      212.49      219.29      7.53 o 
   4  11   3     1114.42     1141.14      9.65 o 
   5  11   3     1402.14     1403.57     10.46 o 
   6  11   3      223.66      228.85     11.66 o 
   7  11   3      215.43      225.62     15.88 o 
   8  11   3       47.54       49.32      5.57 o 
   9  11   3        5.54       16.13     10.17 o 
  10  11   3        8.48        8.55     10.84 o 
  -9  12   3        1.07        6.58     10.84 o 
  -8  12   3        8.05       11.19      7.79 o 
  -7  12   3       49.61       64.40      7.17 o 
  -6  12   3       45.04       43.25     10.40 o 
  -5  12   3       78.22       88.95      5.49 o 
  -4  12   3       77.31       87.08      5.84 o 
  -3  12   3      114.99      111.79      5.07 o 
  -2  12   3       11.48       13.47      4.95 o 
  -1  12   3       18.94       15.91      5.60 o 
   0  12   3      135.89      131.81      5.10 o 
   1  12   3        4.68        1.43      5.60 o 
   2  12   3      191.17      169.45      5.81 o 
   3  12   3      140.04      137.00      8.73 o 
   4  12   3      247.42      256.27      9.63 o 
   5  12   3      625.29      612.56      9.16 o 
   6  12   3      327.36      302.15      6.20 o 
   7  12   3       18.76       23.99      5.88 o 
   8  12   3       33.80       26.09      6.95 o 
   9  12   3       32.98       29.58      6.14 o 
  10  12   3       75.78       59.08      7.98 o 
  -8  13   3        0.07        5.31      8.49 o 
  -7  13   3       22.53       22.53      8.68 o 
  -6  13   3      130.46      149.05      6.08 o 
  -5  13   3       41.81       53.05      5.68 o 
  -4  13   3      130.01      115.57      6.45 o 
  -3  13   3       60.85       65.60      6.52 o 
  -2  13   3       30.08       32.45      4.44 o 
  -1  13   3        4.63        1.52      4.91 o 
   0  13   3       66.41       66.17      9.03 o 
   1  13   3       43.58       33.84      8.15 o 
   2  13   3        3.03       -1.15      7.88 o 
   3  13   3        6.95       24.25      9.18 o 
   4  13   3      158.11      159.55      9.75 o 
   5  13   3      359.36      352.61     24.13 o 
   6  13   3       52.55       46.84      6.71 o 
   7  13   3      167.87      165.41      9.74 o 
   8  13   3       86.27       96.28      6.52 o 
   9  13   3       80.02       90.53      7.95 o 
  -7  14   3        3.27        2.37      8.23 o 
  -6  14   3       22.99       23.69      7.28 o 
  -5  14   3        8.44       11.99      7.68 o 
  -4  14   3       13.10       31.81      6.49 o 
  -3  14   3      110.11      125.86      9.88 o 
  -2  14   3       31.12       42.89     13.70 o 
  -1  14   3       60.72       65.70      6.51 o 
   0  14   3       16.73       22.00      6.96 o 
   1  14   3       53.27       51.44      7.17 o 
   2  14   3       28.55       31.20      8.80 o 
   3  14   3       10.10        7.47      9.21 o 
   4  14   3       92.30       87.32      6.67 o 
   5  14   3        6.68       12.40      6.46 o 
   6  14   3      130.38      138.73      7.86 o 
   7  14   3       77.83       67.99      7.43 o 
   8  14   3       36.30       34.32      6.97 o 
  -5  15   3        6.86       12.87      8.04 o 
  -4  15   3        4.02        3.65      8.24 o 
  -3  15   3       31.26       38.89      6.44 o 
  -2  15   3       47.84       52.89      7.50 o 
  -1  15   3       20.35       30.24     10.60 o 
   0  15   3        2.64       15.99     10.30 o 
   1  15   3      131.14      126.45      8.12 o 
   2  15   3       84.99       72.11      9.75 o 
   3  15   3       52.79       53.30      9.61 o 
   4  15   3        5.15        8.66      6.76 o 
   5  15   3       33.72       30.24      7.33 o 
   6  15   3        0.47       -1.21      7.69 o 
  -3  16   3       36.07       30.47      6.89 o 
  -2  16   3        8.16       15.97      8.31 o 
  -1  16   3        1.55        3.35     10.38 o 
   0  16   3       18.39       26.98      8.64 o 
   1  16   3        3.25       -1.98     10.36 o 
   2  16   3      108.55      105.02     11.63 o 
   3  16   3       39.98       28.54     11.54 o 
   4  16   3       27.60       32.27      8.33 o 
   0 -14   4        7.73       19.72     12.49 o 
   1 -14   4        1.84        7.83     11.12 o 
   2 -14   4       95.82      106.82     12.72 o 
  -4 -13   4       79.24       66.28     10.09 o 
  -3 -13   4       59.71       46.49      6.94 o 
  -2 -13   4       23.26       20.44      8.80 o 
  -1 -13   4      124.80      107.88      8.79 o 
   0 -13   4       12.38       21.30     11.64 o 
   1 -13   4       49.33       37.84      8.40 o 
   2 -13   4       13.57       16.92      8.56 o 
   3 -13   4      124.77      130.06      9.05 o 
   4 -13   4       30.39       28.74      6.91 o 
   5 -13   4       58.14       59.22      6.90 o 
  -6 -12   4        2.09       11.24      8.28 o 
  -5 -12   4        3.57       11.69      8.27 o 
  -4 -12   4       76.70       72.96     13.57 o 
  -3 -12   4       34.19       44.52      7.26 o 
  -2 -12   4       42.02       54.92      9.81 o 
  -1 -12   4       48.26       50.58     10.34 o 
   0 -12   4      254.85      225.30      9.86 o 
   1 -12   4       60.78       70.02      7.48 o 
   2 -12   4      109.71      119.71      7.92 o 
   3 -12   4       82.59       85.16      5.49 o 
   4 -12   4       58.92       66.96      5.54 o 
   5 -12   4        9.63       15.49      5.48 o 
   6 -12   4       76.30       93.49      5.80 o 
   7 -12   4       23.16       23.53      6.51 o 
  -7 -11   4       31.17       37.13      8.23 o 
  -6 -11   4        2.11        3.50      6.71 o 
  -5 -11   4       33.20       32.22      6.30 o 
  -4 -11   4       24.91       32.23      6.77 o 
  -3 -11   4       14.63       13.04      4.93 o 
  -2 -11   4       36.83       43.15      8.75 o 
  -1 -11   4        3.10       10.67      6.67 o 
   0 -11   4       56.58       70.77      6.94 o 
   1 -11   4      208.80      203.93      9.16 o 
   2 -11   4      166.39      164.49      7.11 o 
   3 -11   4       11.88       14.80      5.61 o 
   4 -11   4      134.87      127.94      5.05 o 
   5 -11   4       21.30       19.08      5.45 o 
   6 -11   4       16.02       17.69      5.15 o 
   7 -11   4      124.96      149.99      6.16 o 
   8 -11   4       60.24       68.03      6.58 o 
  -8 -10   4       50.81       37.71      6.37 o 
  -7 -10   4       15.85       15.08      7.68 o 
  -6 -10   4        5.60        4.29      7.08 o 
  -5 -10   4        8.98       16.10      5.39 o 
  -4 -10   4       56.57       43.87      9.05 o 
  -3 -10   4       83.50       79.49     14.30 o 
  -2 -10   4       19.45       28.08      8.15 o 
  -1 -10   4       11.49       15.42      7.89 o 
   0 -10   4        6.11        7.88      7.83 o 
   1 -10   4      153.77      148.21     14.90 o 
   2 -10   4        5.04        4.92      4.28 o 
   3 -10   4      268.03      245.89      5.03 o 
   4 -10   4        0.85        1.63      5.00 o 
   5 -10   4      121.21      115.34      4.78 o 
   6 -10   4       52.28       49.22      5.40 o 
   7 -10   4       38.13       40.16      5.36 o 
   8 -10   4       83.04      103.76      6.18 o 
   9 -10   4       54.75       58.29      6.27 o 
  -9  -9   4        4.70        0.96      9.05 o 
  -8  -9   4        1.97       -3.00      6.44 o 
  -7  -9   4       38.37       44.09      7.02 o 
  -6  -9   4      179.04      176.40     12.18 o 
  -5  -9   4       25.41       30.30      5.98 o 
  -4  -9   4      180.22      186.65      4.84 o 
  -3  -9   4       21.13       19.34      5.12 o 
  -2  -9   4      156.33      143.71      6.74 o 
  -1  -9   4       11.87       12.36      8.20 o 
   0  -9   4        0.99        0.89      7.95 o 
   1  -9   4        0.58        1.88      5.73 o 
   2  -9   4      920.57      889.70     11.20 o 
   3  -9   4        9.38        6.45      3.97 o 
   4  -9   4      219.35      228.76      4.80 o 
   5  -9   4      101.87      101.36      4.88 o 
   6  -9   4       82.94       89.05      4.54 o 
   7  -9   4       44.72       46.92      4.75 o 
   8  -9   4       38.34       51.41      5.60 o 
   9  -9   4       18.23       21.23      6.11 o 
  10  -9   4        6.03        9.65      5.68 o 
  -9  -8   4       12.55       13.74     11.11 o 
  -8  -8   4        1.44        2.09      9.29 o 
  -7  -8   4       79.15       61.42      8.91 o 
  -6  -8   4        0.81       -3.10      5.45 o 
  -5  -8   4      181.00      173.65      4.89 o 
  -4  -8   4        5.81        8.15      3.91 o 
  -3  -8   4      320.75      347.84     15.76 o 
  -2  -8   4       92.47       92.09      8.22 o 
  -1  -8   4       35.65       30.44      7.78 o 
   0  -8   4        0.08       -2.91      5.48 o 
   1  -8   4        2.04        4.85      5.42 o 
   2  -8   4       15.92       10.58      4.32 o 
   3  -8   4     1177.97     1159.35     13.12 o 
   4  -8   4      611.86      605.59     10.62 o 
   5  -8   4      297.19      303.37      4.38 o 
   6  -8   4      250.87      247.63      8.41 o 
   7  -8   4        4.40       10.91      4.87 o 
   8  -8   4       44.40       51.62      4.69 o 
   9  -8   4        3.76        6.95      5.23 o 
  10  -8   4        1.60        0.39      5.57 o 
  11  -8   4        1.32        6.30      7.67 o 
 -10  -7   4        1.61       -3.26      8.59 o 
  -9  -7   4       64.84       57.02      8.38 o 
  -8  -7   4        9.97       14.24      7.69 o 
  -7  -7   4       41.47       39.57      7.34 o 
  -6  -7   4      953.11      942.53     11.15 o 
  -5  -7   4       22.66       20.43      8.01 o 
  -4  -7   4      120.02      151.88      5.81 o 
  -3  -7   4       39.96       48.24      5.40 o 
  -2  -7   4       20.19       22.88      5.33 o 
  -1  -7   4      764.71      887.22     10.38 o 
   0  -7   4      531.90      563.77      9.46 o 
   1  -7   4        0.94        2.81      4.26 o 
   2  -7   4       15.83       19.81      4.08 o 
   3  -7   4       19.75       15.83      4.33 o 
   4  -7   4     1257.89     1194.94     21.79 o 
   5  -7   4     1123.91     1061.08     18.76 o 
   6  -7   4      231.00      219.58      4.81 o 
   7  -7   4      115.48      103.77      4.18 o 
   8  -7   4       18.21       28.93      4.95 o 
   9  -7   4        1.37       -0.98      4.53 o 
  10  -7   4        0.81       -1.14      5.35 o 
  11  -7   4        1.01        1.26      6.07 o 
 -10  -6   4       10.29       10.96      6.74 o 
  -9  -6   4      165.48      160.92      8.11 o 
  -8  -6   4      118.36      111.29      5.73 o 
  -7  -6   4      303.76      306.56      7.11 o 
  -6  -6   4        0.81        7.16      7.84 o 
  -5  -6   4      399.25      400.92      8.54 o 
  -4  -6   4      201.12      211.58      8.14 o 
  -3  -6   4       64.45       58.45      5.05 o 
  -2  -6   4      238.70      269.29      8.05 o 
  -1  -6   4      137.96      137.23      5.81 o 
   0  -6   4      421.88      433.91      7.01 o 
   1  -6   4       18.59       22.09      3.08 o 
   2  -6   4      178.03      193.49      5.43 o 
   3  -6   4       18.79       26.76      6.10 o 
   4  -6   4      274.25      254.69      5.09 o 
   5  -6   4     1531.87     1507.52     18.43 o 
   6  -6   4      168.94      169.60      4.52 o 
   7  -6   4       60.65       51.70      4.08 o 
   8  -6   4      260.99      239.30      4.95 o 
   9  -6   4       63.79       67.55      4.40 o 
  10  -6   4        7.14        9.28      5.14 o 
  11  -6   4        1.62        5.57      5.60 o 
  12  -6   4       58.29       69.29      5.48 o 
 -11  -5   4       33.33       38.69      8.43 o 
 -10  -5   4       65.91       72.06     10.34 o 
  -9  -5   4      145.36      156.05      8.67 o 
  -8  -5   4        7.81       -1.79      8.26 o 
  -7  -5   4      269.87      270.08      8.18 o 
  -6  -5   4       48.35       54.06      7.75 o 
  -5  -5   4      280.05      299.33      8.18 o 
  -4  -5   4      518.27      549.84      7.47 o 
  -3  -5   4      111.96      109.84      6.08 o 
  -2  -5   4      235.97      262.55      5.62 o 
  -1  -5   4       76.10       95.85      5.38 o 
   0  -5   4     1082.85     1353.32     11.88 o 
   1  -5   4       62.86       56.96      4.00 o 
   2  -5   4      143.91      185.67      4.07 o 
   3  -5   4     1111.10     1096.87     19.69 o 
   4  -5   4       74.88       75.81      3.03 o 
   5  -5   4      128.56      123.77      3.90 o 
   6  -5   4       70.71       70.33      3.59 o 
   7  -5   4      360.27      360.10      8.15 o 
   8  -5   4      156.17      140.80      4.58 o 
   9  -5   4       64.86       64.75      3.86 o 
  10  -5   4       20.93       26.01      4.94 o 
  11  -5   4      124.55      136.51      5.69 o 
  12  -5   4       10.03        4.37      6.07 o 
 -11  -4   4       29.88       29.06      7.88 o 
 -10  -4   4      249.36      226.55      9.26 o 
  -9  -4   4        5.78        1.33      7.92 o 
  -8  -4   4      352.00      347.29      6.94 o 
  -7  -4   4      178.42      183.37      7.59 o 
  -6  -4   4       74.70       79.78      5.41 o 
  -5  -4   4      610.36      603.78      8.80 o 
  -4  -4   4      466.39      446.63      8.59 o 
  -3  -4   4     1947.30     1879.14     11.76 o 
  -2  -4   4      950.93      935.34      8.96 o 
  -1  -4   4      454.23      548.40     16.61 o 
   0  -4   4      205.40      200.83      5.86 o 
   1  -4   4      802.72     1016.01     15.38 o 
   2  -4   4      855.50      837.87      7.58 o 
   3  -4   4     3077.60     3046.52     64.75 o 
   4  -4   4      207.20      190.76      4.50 o 
   5  -4   4       50.05       50.07      3.49 o 
   6  -4   4      125.80      107.40      4.25 o 
   7  -4   4      471.60      418.06      4.27 o 
   8  -4   4        1.04        2.88      3.34 o 
   9  -4   4       29.19       26.87      3.94 o 
  10  -4   4        1.41       -0.01      3.58 o 
  11  -4   4       60.60       57.70      5.89 o 
  12  -4   4      118.74      126.05      6.33 o 
 -12  -3   4      114.84       87.47     12.56 o 
 -11  -3   4       92.23       91.90      5.70 o 
 -10  -3   4      101.54      120.70      6.58 o 
  -9  -3   4      406.31      427.10      6.64 o 
  -8  -3   4      257.19      289.49      5.80 o 
  -7  -3   4      157.56      155.27      8.24 o 
  -6  -3   4      335.33      321.70     13.07 o 
  -5  -3   4     1582.84     1536.66     11.71 o 
  -4  -3   4      682.24      683.14      7.81 o 
  -3  -3   4      723.27      709.77      9.41 o 
  -2  -3   4      113.20      103.80      6.82 o 
  -1  -3   4      652.88      619.39     19.05 o 
   0  -3   4        9.02       23.07      7.00 o 
   1  -3   4      278.63      279.00      4.28 o 
   2  -3   4     4892.12     4861.11     33.82 o 
   3  -3   4     4172.12     4199.47     89.92 o 
   4  -3   4      216.16      215.92      5.60 o 
   5  -3   4       65.73       58.67      3.37 o 
   6  -3   4       16.13       23.12      3.60 o 
   7  -3   4       90.52       83.52      3.43 o 
   8  -3   4       16.51       17.52      3.25 o 
   9  -3   4        9.13       10.90      3.78 o 
  10  -3   4        1.10       -0.60      3.71 o 
  11  -3   4        3.71        2.64      4.41 o 
  12  -3   4       19.98       28.07      9.28 o 
  13  -3   4        1.35        3.41      5.78 o 
 -12  -2   4       16.63       13.23      7.87 o 
 -11  -2   4       50.19       46.88      6.80 o 
 -10  -2   4       94.01       95.82      5.23 o 
  -9  -2   4      195.15      208.54      6.03 o 
  -8  -2   4      811.95      807.08     14.23 o 
  -7  -2   4      202.25      200.90      5.44 o 
  -6  -2   4     1421.00     1406.65     53.73 o 
  -5  -2   4      147.98      161.87      5.06 o 
  -4  -2   4      446.84      489.87      8.78 o 
  -3  -2   4     1796.60     1835.43     13.11 o 
  -2  -2   4      274.59      261.33      6.48 o 
  -1  -2   4      795.38      832.14      9.92 o 
   0  -2   4        4.40        3.26      4.78 o 
   1  -2   4      241.71      253.61      3.76 o 
   2  -2   4     5298.06     5777.88    123.23 o 
   3  -2   4     4510.08     4608.17    128.79 o 
   4  -2   4     1088.84     1079.01     22.35 o 
   5  -2   4      217.51      214.37      4.23 o 
   6  -2   4      284.07      276.90      4.25 o 
   7  -2   4       13.19       11.95      3.87 o 
   8  -2   4       41.70       43.47      3.73 o 
   9  -2   4       42.76       41.17      3.86 o 
  10  -2   4       60.40       60.24      4.63 o 
  11  -2   4        2.19        5.18      4.96 o 
  12  -2   4       12.28       11.04      5.27 o 
  13  -2   4        7.37       14.16      6.29 o 
 -12  -1   4        3.81        3.50      7.34 o 
 -11  -1   4       11.33        4.79      6.60 o 
 -10  -1   4       31.38       30.74      5.82 o 
  -9  -1   4      218.34      207.81      6.17 o 
  -8  -1   4       85.45       79.76      4.59 o 
  -7  -1   4      276.39      270.63      5.54 o 
  -6  -1   4      643.10      608.84      6.39 o 
  -5  -1   4     2993.20     3013.78    118.85 o 
  -4  -1   4     3930.18     4202.39     12.31 o 
  -3  -1   4     4168.06     4356.97    126.42 o 
  -2  -1   4      219.44      199.18      5.46 o 
  -1  -1   4       51.86       17.96      5.96 o 
   0  -1   4     9244.46    10576.09     91.87 o 
   1  -1   4     1595.05     1322.53      9.61 o 
   2  -1   4       30.08       16.19      2.65 o 
   3  -1   4     1065.29     1060.20     44.36 o 
   4  -1   4     2684.84     2550.39     14.24 o 
   5  -1   4      231.13      189.07      3.41 o 
   6  -1   4     1191.11     1214.33     19.04 o 
   7  -1   4     1883.12     1788.87     21.63 o 
   8  -1   4       55.20       51.74      3.76 o 
   9  -1   4       14.80       11.69      4.25 o 
  10  -1   4      116.46      112.10      4.51 o 
  11  -1   4        0.21       -4.75      4.75 o 
  12  -1   4        5.78        6.31      4.67 o 
  13  -1   4        0.06       -0.88      5.44 o 
 -12   0   4        8.24       12.66      7.26 o 
 -11   0   4        0.85       -3.39      7.33 o 
 -10   0   4       52.87       50.90      5.99 o 
  -9   0   4       11.20       13.14      4.62 o 
  -8   0   4      116.89      121.31      6.67 o 
  -7   0   4      639.17      639.10      7.68 o 
  -6   0   4     1303.43     1278.23      7.62 o 
  -5   0   4      531.72      506.96      9.32 o 
  -4   0   4     6784.60     6863.05     20.63 o 
  -3   0   4     4964.42     5044.29     57.65 o 
  -2   0   4     3318.16     3251.07     23.06 o 
   1   0   4     8079.44     8685.75     64.03 o 
   2   0   4      190.50      154.47      8.18 o 
   3   0   4      657.43      639.74     16.95 o 
   4   0   4      245.69      213.47      4.19 o 
   5   0   4     2827.42     2757.50     33.66 o 
   6   0   4      666.32      652.85      5.34 o 
   7   0   4      963.22      929.66      5.56 o 
   8   0   4      721.58      679.57     10.23 o 
   9   0   4      111.43       93.26      3.85 o 
  10   0   4        1.22        5.53      4.86 o 
  11   0   4       86.75       80.65      4.92 o 
  12   0   4       45.59       44.26      4.77 o 
  13   0   4        9.64       18.26      5.24 o 
 -12   1   4       22.33       15.54      8.89 o 
 -11   1   4        4.78       11.02      5.69 o 
 -10   1   4      153.10      154.22      5.20 o 
  -9   1   4      241.22      245.60      5.99 o 
  -8   1   4        3.09        3.79      4.34 o 
  -7   1   4      323.79      332.08     12.47 o 
  -6   1   4     2353.66     2296.68      9.24 o 
  -5   1   4      300.85      269.65     10.00 o 
  -4   1   4     1940.30     1846.03     59.97 o 
  -3   1   4     2094.52     2128.23     14.34 o 
  -2   1   4     2063.50     2158.86     11.24 o 
   1   1   4      455.56      524.68     56.91 o 
   2   1   4      343.92      358.92     11.16 o 
   3   1   4       26.35       35.62      3.45 o 
   4   1   4      305.05      289.08      6.88 o 
   5   1   4     1117.79     1093.35      9.83 o 
   6   1   4     3122.29     2969.46     40.40 o 
   7   1   4     1256.86     1249.69      9.47 o 
   8   1   4      441.35      458.54      4.67 o 
   9   1   4      533.43      526.66      8.39 o 
  10   1   4       24.58       21.17      4.46 o 
  11   1   4       95.87       93.49      5.02 o 
  12   1   4       52.44       49.19      5.24 o 
  13   1   4        2.45        2.06      5.73 o 
 -12   2   4        8.46        8.38      7.93 o 
 -11   2   4       66.00       72.59      5.84 o 
 -10   2   4       15.93       20.06      5.64 o 
  -9   2   4       83.19       89.66      9.35 o 
  -8   2   4      459.59      451.41     14.27 o 
  -7   2   4      540.30      553.84      5.47 o 
  -6   2   4      518.50      484.71      8.60 o 
  -5   2   4      816.42      802.69      6.48 o 
  -4   2   4      104.53       98.12      4.72 o 
  -3   2   4      677.53      611.49      7.74 o 
  -2   2   4     3097.57     3017.47     25.51 o 
  -1   2   4     7767.60     8311.75     25.27 o 
   0   2   4     5218.19     5686.13     55.87 o 
   1   2   4     3155.64     3627.69     21.58 o 
   2   2   4     2368.95     2357.83     44.67 o 
   3   2   4      751.73      709.69     18.34 o 
   4   2   4     3108.56     3040.56     49.38 o 
   5   2   4      401.89      355.58      4.72 o 
   6   2   4     2296.97     2280.94     15.22 o 
   7   2   4     1055.71     1059.68      6.05 o 
   8   2   4     1807.64     1771.21      9.46 o 
   9   2   4      635.48      632.96      6.04 o 
  10   2   4      133.75      145.32      7.65 o 
  11   2   4       32.39       28.41      5.10 o 
  12   2   4       88.51       83.52      4.84 o 
  13   2   4       63.60       61.59      5.84 o 
 -12   3   4        5.33        4.27      7.65 o 
 -11   3   4       16.64       17.61      6.74 o 
 -10   3   4        3.85        8.16      4.93 o 
  -9   3   4        4.18        7.18      4.52 o 
  -8   3   4        0.67        4.67      4.15 o 
  -7   3   4      800.88      825.56      6.10 o 
  -6   3   4      805.90      844.74     10.95 o 
  -5   3   4      864.60      795.65      6.03 o 
  -4   3   4     1121.42     1086.42     12.12 o 
  -3   3   4     2216.93     2135.03      9.89 o 
  -2   3   4     1839.69     1780.58     21.81 o 
  -1   3   4      931.86      804.64     13.67 o 
   0   3   4     9138.84     8450.13     42.21 o 
   1   3   4     4309.39     4077.51    303.08 o 
   2   3   4      660.70      504.53      5.44 o 
   3   3   4      438.51      447.66      4.93 o 
   4   3   4      276.60      233.65      3.96 o 
   5   3   4     4099.57     4146.69     59.00 o 
   6   3   4      490.59      471.78      7.75 o 
   7   3   4      680.55      673.69      6.83 o 
   8   3   4      423.70      425.03      5.06 o 
   9   3   4      367.11      340.34      4.80 o 
  10   3   4      186.44      174.85      5.40 o 
  11   3   4       68.32       68.32      5.25 o 
  12   3   4       76.72       73.47      8.11 o 
  13   3   4       99.39       88.84      5.67 o 
 -12   4   4        2.65       13.25     18.65 o 
 -11   4   4        0.84        6.49      7.29 o 
 -10   4   4       13.69       20.51      6.05 o 
  -9   4   4       16.42       27.08      5.57 o 
  -8   4   4       97.78      105.04      5.37 o 
  -7   4   4      705.67      712.49      7.00 o 
  -6   4   4      260.12      266.11      5.27 o 
  -5   4   4       16.58       14.41      3.15 o 
  -4   4   4      774.44      773.48      6.92 o 
  -3   4   4     1237.88     1162.15      7.56 o 
  -2   4   4     2022.11     1948.14     10.05 o 
  -1   4   4       91.16       76.95      4.46 o 
   0   4   4     2359.98     2273.73     13.45 o 
   1   4   4      220.49      240.05      9.03 o 
   2   4   4      249.16      267.51      5.46 o 
   3   4   4     9181.81    10884.37    128.57 o 
   4   4   4     8426.64     9048.20    119.72 o 
   5   4   4      729.41      790.03      6.00 o 
   6   4   4       35.33       42.38      3.31 o 
   7   4   4        3.42       10.12      3.66 o 
   8   4   4      147.85      138.47      3.75 o 
   9   4   4       74.07       89.56      4.34 o 
  10   4   4       76.71       73.13      3.69 o 
  11   4   4      192.83      197.62      5.35 o 
  12   4   4       75.60       78.44      4.99 o 
  13   4   4       76.00       79.73      6.59 o 
 -12   5   4       28.45       32.35      8.00 o 
 -11   5   4        4.00        2.64      5.74 o 
 -10   5   4        0.09       10.22      5.70 o 
  -9   5   4      111.23      114.61      5.97 o 
  -8   5   4        2.07        2.24      5.04 o 
  -7   5   4      153.83      154.08      4.55 o 
  -6   5   4      380.51      378.33      7.21 o 
  -5   5   4       18.54       17.57      3.75 o 
  -4   5   4       41.35       57.01      5.97 o 
  -3   5   4      326.18      329.92      8.25 o 
  -2   5   4      212.40      236.11      5.47 o 
  -1   5   4       28.70       46.17      4.15 o 
   0   5   4       26.08       23.89      4.13 o 
   1   5   4      254.76      204.68      4.91 o 
   2   5   4     2068.85     2444.30     20.37 o 
   3   5   4     5269.31     5836.17     94.18 o 
   4   5   4     9309.69    10021.31    107.54 o 
   5   5   4     4179.08     4506.40     17.37 o 
   6   5   4      754.31      719.81      8.24 o 
   7   5   4       59.74       65.61      3.98 o 
   8   5   4        2.62        1.23      4.40 o 
   9   5   4      210.41      213.49      8.29 o 
  10   5   4       55.84       62.65      4.94 o 
  11   5   4       95.43      106.66      5.32 o 
  12   5   4       96.43       99.72      5.66 o 
  13   5   4      123.27      130.39      8.24 o 
 -11   6   4       13.15       24.77      8.69 o 
 -10   6   4       20.26       28.48      6.31 o 
  -9   6   4        6.21        5.67      5.70 o 
  -8   6   4       56.97       54.79      5.41 o 
  -7   6   4        2.75        6.48      4.99 o 
  -6   6   4       66.41       71.94      4.21 o 
  -5   6   4      187.27      167.83      5.19 o 
  -4   6   4      348.80      339.91      4.88 o 
  -3   6   4       74.13       69.65      3.88 o 
  -2   6   4     1298.57     1290.28     39.92 o 
  -1   6   4      669.31      787.69     19.16 o 
   0   6   4     1772.00     1732.05     61.33 o 
   1   6   4      226.40      377.09      6.20 o 
   2   6   4        2.38       19.99      4.80 o 
   3   6   4     3312.62     3743.94    102.50 o 
   4   6   4     4964.78     5055.00     96.76 o 
   5   6   4     2617.57     2768.70     11.89 o 
   6   6   4      696.14      685.53      7.14 o 
   7   6   4       47.82       51.38      5.18 o 
   8   6   4      751.31      738.42     13.94 o 
   9   6   4      120.15      119.81      4.21 o 
  10   6   4      403.25      387.96      5.05 o 
  11   6   4       51.38       55.57      4.76 o 
  12   6   4       32.53       43.06      7.11 o 
  13   6   4        8.52       13.22      6.01 o 
 -11   7   4        0.38       -5.00      6.19 o 
 -10   7   4        1.47        0.82      6.60 o 
  -9   7   4       36.85       37.56      6.00 o 
  -8   7   4       35.23       33.73      5.31 o 
  -7   7   4       32.33       30.30      5.18 o 
  -6   7   4      167.91      162.87      5.38 o 
  -5   7   4       61.89       70.05      5.71 o 
  -4   7   4      145.53      147.45      4.94 o 
  -3   7   4      744.12      686.00     14.10 o 
  -2   7   4       22.00       42.20      3.88 o 
  -1   7   4     2859.05     2946.66     28.88 o 
   0   7   4      131.68      151.44      4.54 o 
   1   7   4      138.61      123.25      5.13 o 
   2   7   4        5.49        6.94      4.69 o 
   3   7   4      140.83      149.92     13.85 o 
   4   7   4      206.50      219.51      5.67 o 
   5   7   4      168.65      200.26      7.99 o 
   6   7   4      777.18      803.74      7.92 o 
   7   7   4     1286.66     1205.42     62.08 o 
   8   7   4      190.21      179.58      6.17 o 
   9   7   4       68.57       69.66      4.83 o 
  10   7   4      240.16      223.45      8.24 o 
  11   7   4       10.53        6.82      5.59 o 
  12   7   4        7.94        7.21      6.40 o 
  13   7   4       61.23       69.52      8.25 o 
 -11   8   4        1.83        3.56      6.90 o 
 -10   8   4        1.36        2.45      5.85 o 
  -9   8   4       10.32        9.40      6.18 o 
  -8   8   4       96.06       98.83      4.36 o 
  -7   8   4      189.60      203.04      5.83 o 
  -6   8   4       94.26      105.62      4.95 o 
  -5   8   4      479.67      485.14      5.57 o 
  -4   8   4        0.78        3.37      5.29 o 
  -3   8   4      107.64       99.31      3.87 o 
  -2   8   4       50.30       53.49      4.70 o 
  -1   8   4     2038.49     1955.76     60.95 o 
   0   8   4      106.69      131.78      5.79 o 
   1   8   4      335.43      416.71      5.54 o 
   2   8   4       15.90        8.33      5.30 o 
   3   8   4        5.96        7.95      4.88 o 
   4   8   4      140.92      158.86      6.26 o 
   5   8   4     1206.04     1240.65     11.44 o 
   6   8   4       74.05       87.69      8.14 o 
   7   8   4      586.77      609.42     12.95 o 
   8   8   4       59.87       53.02      5.56 o 
   9   8   4      143.68      140.30     11.57 o 
  10   8   4       45.21       49.12      6.64 o 
  11   8   4        0.72       -2.81      6.86 o 
  12   8   4       27.35       19.31      6.94 o 
 -10   9   4       51.89       56.30      6.31 o 
  -9   9   4       23.52       17.84      6.43 o 
  -8   9   4        9.18        9.52      5.84 o 
  -7   9   4       46.00       56.69      5.51 o 
  -6   9   4       16.97       21.17      5.56 o 
  -5   9   4      528.07      505.07      6.36 o 
  -4   9   4      149.03      133.55      5.52 o 
  -3   9   4       13.93       15.77      5.15 o 
  -2   9   4      143.33      139.60      4.55 o 
  -1   9   4        6.23        4.60      4.67 o 
   0   9   4       75.84       83.52      5.07 o 
   1   9   4      593.36      550.23     15.86 o 
   2   9   4       47.15       51.51      5.44 o 
   3   9   4      498.87      464.71     13.62 o 
   4   9   4      259.62      249.42      6.46 o 
   5   9   4      930.76      926.84      7.06 o 
   6   9   4     1153.76     1168.64     11.27 o 
   7   9   4      331.26      326.47      7.28 o 
   8   9   4       11.13       13.60      5.19 o 
   9   9   4       15.85       17.51      6.50 o 
  10   9   4        7.46       11.22      7.35 o 
  11   9   4       33.08       32.33      6.46 o 
  12   9   4       29.71       28.27      8.94 o 
 -10  10   4       66.80       79.36      7.92 o 
  -9  10   4       89.42       82.12      7.43 o 
  -8  10   4      131.45      126.82      5.84 o 
  -7  10   4       16.94       21.09      4.84 o 
  -6  10   4       19.34       24.12      4.70 o 
  -5  10   4       69.14       78.98      5.63 o 
  -4  10   4        2.07       -1.83      5.02 o 
  -3  10   4     1237.63     1119.48      6.93 o 
  -2  10   4       22.80       18.17      5.31 o 
  -1  10   4      142.77      127.27      9.91 o 
   0  10   4        5.13        9.34      4.10 o 
   1  10   4        1.22        3.76      4.18 o 
   2  10   4      299.84      315.05     10.84 o 
   3  10   4       34.89       36.70      6.00 o 
   4  10   4      118.87      111.20      4.33 o 
   5  10   4       58.67       62.10      5.63 o 
   6  10   4       46.59       47.18      7.06 o 
   7  10   4       19.63       21.24      5.80 o 
   8  10   4        1.61        5.14      8.91 o 
   9  10   4        7.58        3.80      8.62 o 
  10  10   4      110.50      116.26      7.58 o 
  11  10   4        4.81       -1.13      8.06 o 
  -9  11   4       71.57       77.06      7.59 o 
  -8  11   4      123.32      112.06      6.72 o 
  -7  11   4       84.99       81.89      6.64 o 
  -6  11   4       65.14       70.53      5.02 o 
  -5  11   4        3.90        6.69      4.54 o 
  -4  11   4      734.89      678.72      6.17 o 
  -3  11   4       45.76       58.34      5.24 o 
  -2  11   4      262.97      253.12      5.02 o 
  -1  11   4       84.63       86.11      5.26 o 
   0  11   4      310.01      285.58      5.28 o 
   1  11   4      160.28      139.59      6.28 o 
   2  11   4      195.45      171.09      6.37 o 
   3  11   4        1.28        9.62      6.24 o 
   4  11   4      482.61      493.80     20.05 o 
   5  11   4      338.21      345.69     10.28 o 
   6  11   4       11.79       14.87      6.04 o 
   7  11   4        7.06       14.72      6.43 o 
   8  11   4       37.08       31.59      6.41 o 
   9  11   4       40.17       52.18      9.10 o 
  10  11   4        2.20       10.09     10.09 o 
  11  11   4      146.78      151.03     12.16 o 
  -9  12   4       10.19        7.31      8.00 o 
  -8  12   4      121.32      134.37      6.77 o 
  -7  12   4       85.02       80.68      6.66 o 
  -6  12   4       24.17       34.48      6.05 o 
  -5  12   4      182.04      164.38      6.39 o 
  -4  12   4      100.83      101.00      6.06 o 
  -3  12   4      603.11      528.33      9.18 o 
  -2  12   4      194.66      180.59      6.31 o 
  -1  12   4      154.25      165.54     11.32 o 
   0  12   4       10.56        6.16      4.62 o 
   1  12   4      511.01      479.53      9.82 o 
   2  12   4        1.66        4.77      6.33 o 
   3  12   4        1.55        4.35      6.68 o 
   4  12   4      537.65      531.43     10.35 o 
   5  12   4        6.87        3.22      6.18 o 
   6  12   4        0.69        0.84      6.12 o 
   7  12   4        0.15        3.49      5.51 o 
   8  12   4        0.43        0.68      5.65 o 
   9  12   4        3.83        5.20      7.03 o 
  10  12   4       41.76       43.13      6.90 o 
  -8  13   4       33.56       29.19      6.84 o 
  -7  13   4      217.20      218.35      7.51 o 
  -6  13   4       36.24       43.56      6.79 o 
  -5  13   4       63.14       75.89      6.28 o 
  -4  13   4      321.25      291.20      8.01 o 
  -3  13   4      264.19      259.66      6.62 o 
  -2  13   4      102.17       97.11      5.53 o 
  -1  13   4      347.47      319.11      6.68 o 
   0  13   4       31.23       30.80      4.86 o 
   1  13   4      160.68      186.02      9.23 o 
   2  13   4       56.44       50.40      6.80 o 
   3  13   4      139.79      140.49      8.28 o 
   4  13   4       47.35       48.70      9.41 o 
   5  13   4        7.86       12.95      5.39 o 
   6  13   4       42.52       46.56      6.58 o 
   7  13   4        3.87        6.11      6.35 o 
   8  13   4       58.28       51.96      6.40 o 
   9  13   4        7.59        8.57      6.56 o 
  -7  14   4       55.03       67.49      6.83 o 
  -6  14   4      204.00      204.89      6.76 o 
  -5  14   4      141.26      140.80      6.21 o 
  -4  14   4      277.48      292.81     14.07 o 
  -3  14   4      124.49      138.42      5.89 o 
  -2  14   4      300.68      333.61      7.37 o 
  -1  14   4       28.62       35.27      4.81 o 
   0  14   4       93.57       93.35      9.67 o 
   1  14   4        4.02       -9.00      9.00 o 
   2  14   4       18.71       24.18      5.99 o 
   3  14   4      128.34      139.23      7.21 o 
   4  14   4       22.80       37.55      9.81 o 
   5  14   4      126.11      133.00      9.14 o 
   6  14   4        1.69       13.02      5.70 o 
   7  14   4       54.73       66.21      7.79 o 
   8  14   4       76.67       71.27      7.62 o 
  -5  15   4      287.68      303.13     15.75 o 
  -4  15   4      168.79      182.77      7.69 o 
  -3  15   4      263.46      282.33     10.36 o 
  -2  15   4       50.90       56.06      5.93 o 
  -1  15   4      141.51      136.14      5.95 o 
   0  15   4        1.82        5.45      7.32 o 
   1  15   4       10.34       12.45      6.39 o 
   2  15   4        1.79        6.66      9.22 o 
   3  15   4       46.56       31.05     10.63 o 
   4  15   4       45.35       45.56     10.68 o 
   5  15   4        5.22        7.33      7.53 o 
   6  15   4       58.10       59.33      6.56 o 
   7  15   4       44.49       34.25      8.26 o 
  -4  16   4      267.67      265.00      7.75 o 
  -3  16   4       27.07       37.85      7.77 o 
  -2  16   4      183.24      203.56      6.87 o 
  -1  16   4       49.01       44.67     10.35 o 
   0  16   4      120.74      131.79     11.31 o 
   1  16   4        1.98        4.22      8.53 o 
   2  16   4       12.87        8.17     10.82 o 
   3  16   4       62.54       68.17     10.22 o 
   4  16   4       79.13       82.20      7.34 o 
   5  16   4       49.57       56.12      8.15 o 
   0  17   4       65.90       61.16      7.20 o 
   1  17   4       65.63       53.19     11.23 o 
   2  17   4       89.80       98.44     12.67 o 
  -2 -13   5        5.18       14.28      8.24 o 
  -1 -13   5        3.18       -0.68     11.71 o 
   0 -13   5        6.77        2.54     10.59 o 
   1 -13   5        0.05        9.47     10.61 o 
   2 -13   5        1.26       -3.97     10.56 o 
   3 -13   5        8.13        4.91      9.17 o 
   4 -13   5        2.39        1.00      8.79 o 
  -4 -12   5       50.32       45.99      8.24 o 
  -3 -12   5       20.84       26.93      6.86 o 
  -2 -12   5       43.62       40.30      7.09 o 
  -1 -12   5       25.64       31.03      8.02 o 
   0 -12   5        0.75       -5.20     10.99 o 
   1 -12   5       59.35       72.35     10.16 o 
   2 -12   5        0.14        0.72      7.78 o 
   3 -12   5        0.31       -0.79      7.65 o 
   4 -12   5        2.31       13.16      6.47 o 
   5 -12   5       48.35       57.02      6.40 o 
   6 -12   5        1.76        2.87      6.47 o 
  -6 -11   5        2.01        3.33     10.13 o 
  -5 -11   5       62.87       53.88      6.69 o 
  -4 -11   5      223.01      221.25      7.60 o 
  -3 -11   5       71.33       64.93      6.15 o 
  -2 -11   5       66.77       69.73      7.38 o 
  -1 -11   5      173.66      182.75     10.49 o 
   0 -11   5       56.83       69.25      9.35 o 
   1 -11   5      117.72      134.89     10.32 o 
   2 -11   5      137.61      127.93      7.93 o 
   3 -11   5        0.78       -1.55      5.83 o 
   4 -11   5        4.84        8.13      4.99 o 
   5 -11   5       11.52       12.38      5.53 o 
   6 -11   5       31.64       27.88      5.93 o 
   7 -11   5        7.41        9.82      6.20 o 
  -7 -10   5        0.73       -5.45      8.09 o 
  -6 -10   5       12.79       18.38      8.19 o 
  -5 -10   5      158.41      142.06      8.91 o 
  -4 -10   5       73.50       77.19      6.89 o 
  -3 -10   5       55.13       52.54      6.61 o 
  -2 -10   5      336.08      318.39      8.25 o 
  -1 -10   5       76.85       80.88      8.84 o 
   0 -10   5      241.35      219.15      7.40 o 
   1 -10   5      199.32      193.94      9.96 o 
   2 -10   5      161.94      148.62      6.62 o 
   3 -10   5      374.40      343.82      5.29 o 
   4 -10   5        8.36        9.00      4.76 o 
   5 -10   5        0.33        4.78      4.78 o 
   6 -10   5        4.41        3.65      5.83 o 
   7 -10   5       14.42       20.98      5.50 o 
   8 -10   5        1.50       11.43      6.11 o 
   9 -10   5        8.30       12.20      7.12 o 
  -8  -9   5        7.04        8.42     10.57 o 
  -7  -9   5       35.39       41.75      8.11 o 
  -6  -9   5      157.66      166.12      7.42 o 
  -5  -9   5      214.50      230.01     13.98 o 
  -4  -9   5      260.97      264.25      6.03 o 
  -3  -9   5       89.48       91.13     11.88 o 
  -2  -9   5      166.46      166.98      8.74 o 
  -1  -9   5       54.79       55.67      6.46 o 
   0  -9   5      282.93      292.94      9.38 o 
   1  -9   5      346.66      338.28      8.10 o 
   2  -9   5      420.24      405.75      5.03 o 
   3  -9   5       35.30       45.22      5.03 o 
   4  -9   5      183.68      182.37      5.43 o 
   5  -9   5      120.83      122.65      4.31 o 
   6  -9   5        1.96        9.00      4.24 o 
   7  -9   5       11.56       13.09      6.78 o 
   8  -9   5        0.24        2.01      5.30 o 
   9  -9   5        6.65       14.25      6.01 o 
  10  -9   5       24.64       26.17      8.10 o 
  -9  -8   5       18.93       18.02     11.00 o 
  -8  -8   5       55.84       63.40     11.61 o 
  -7  -8   5       95.14      115.08      9.66 o 
  -6  -8   5       81.91       89.49      6.59 o 
  -5  -8   5      894.92      972.92     36.89 o 
  -4  -8   5      336.49      361.37      8.42 o 
  -3  -8   5      565.08      604.12     33.11 o 
  -2  -8   5      256.45      287.69      8.97 o 
  -1  -8   5      205.31      213.57      6.56 o 
   0  -8   5      119.21      128.13      8.16 o 
   1  -8   5       78.66       80.33      5.01 o 
   2  -8   5      103.68      103.09      4.10 o 
   3  -8   5       54.69       55.40      4.04 o 
   4  -8   5      168.73      168.30      5.12 o 
   5  -8   5      292.51      281.99      6.57 o 
   6  -8   5       22.65       34.50      4.81 o 
   7  -8   5        4.69        7.79      4.46 o 
   8  -8   5      110.91      119.52      5.08 o 
   9  -8   5       50.40       56.48      5.75 o 
  10  -8   5       79.81       93.74      5.34 o 
  -9  -7   5       35.58       33.78      7.37 o 
  -8  -7   5        5.18        9.40      8.58 o 
  -7  -7   5        7.01        7.77      7.78 o 
  -6  -7   5      726.10      765.24     10.98 o 
  -5  -7   5      296.15      303.89     16.35 o 
  -4  -7   5      426.52      446.41      5.38 o 
  -3  -7   5      747.30      766.71     42.01 o 
  -2  -7   5      417.05      433.35      8.76 o 
  -1  -7   5      450.32      454.76      7.43 o 
   0  -7   5      139.91      142.07      7.79 o 
   1  -7   5      147.68      152.78      5.85 o 
   2  -7   5       85.02       77.77      3.90 o 
   3  -7   5        9.90        8.02      4.40 o 
   4  -7   5      112.56      112.25      4.14 o 
   5  -7   5      988.86      930.67     14.50 o 
   6  -7   5      596.23      603.62     12.10 o 
   7  -7   5       11.54       12.33      4.07 o 
   8  -7   5       37.02       40.10      4.93 o 
   9  -7   5       55.26       52.61      5.42 o 
  10  -7   5       14.93       15.39      5.77 o 
  11  -7   5       59.66       72.25      5.87 o 
 -10  -6   5       27.99       28.59      8.94 o 
  -9  -6   5       28.95       37.09      8.97 o 
  -8  -6   5       17.61       18.49      9.77 o 
  -7  -6   5        6.14        8.34      7.96 o 
  -6  -6   5       18.39       13.82      8.46 o 
  -5  -6   5      715.20      707.43     11.22 o 
  -4  -6   5      405.71      397.27      7.77 o 
  -3  -6   5      473.01      494.04      8.02 o 
  -2  -6   5     1037.34     1128.40      9.14 o 
  -1  -6   5       77.60       62.78      7.71 o 
   0  -6   5      167.92      163.63      7.75 o 
   1  -6   5      584.13      610.78     14.05 o 
   2  -6   5      250.59      216.44      6.08 o 
   3  -6   5       61.92       61.14      4.27 o 
   4  -6   5     1236.99     1188.54     23.41 o 
   5  -6   5     2323.83     2207.69     33.07 o 
   6  -6   5      521.87      522.02      5.89 o 
   7  -6   5      788.23      761.70      8.17 o 
   8  -6   5        4.70        4.00      4.77 o 
   9  -6   5       82.93       85.12      5.10 o 
  10  -6   5        0.77        2.88      6.55 o 
  11  -6   5        0.55        3.63      6.15 o 
 -10  -5   5       28.05       30.10     11.32 o 
  -9  -5   5       18.92        7.53      9.86 o 
  -8  -5   5      127.91      132.20      6.80 o 
  -7  -5   5      166.18      166.99      8.75 o 
  -6  -5   5      281.22      284.09      8.37 o 
  -5  -5   5      229.11      224.46      8.42 o 
  -4  -5   5      332.97      325.16      8.13 o 
  -3  -5   5      143.83      153.16      6.30 o 
  -2  -5   5      179.08      153.46      5.75 o 
  -1  -5   5     1567.73     1565.87      9.59 o 
   0  -5   5      193.14      181.26      8.07 o 
   1  -5   5       43.88       33.08      5.08 o 
   2  -5   5      899.22      847.31     13.58 o 
   3  -5   5      187.23      192.52      4.45 o 
   4  -5   5      782.25      771.65     11.62 o 
   5  -5   5      626.88      599.75      6.85 o 
   6  -5   5     4560.28     4302.84     35.12 o 
   7  -5   5      455.14      437.82     16.97 o 
   8  -5   5      487.14      475.97      5.47 o 
   9  -5   5       21.04       21.90      5.04 o 
  10  -5   5       73.68       81.92      4.77 o 
  11  -5   5        0.83        9.82      5.28 o 
  12  -5   5        3.34        9.11      6.05 o 
 -11  -4   5        2.32       12.39     10.67 o 
 -10  -4   5       11.61        7.45     10.46 o 
  -9  -4   5      300.26      295.24     10.40 o 
  -8  -4   5       12.31       23.77      5.91 o 
  -7  -4   5      196.90      183.52      8.73 o 
  -6  -4   5       83.33       76.81      7.57 o 
  -5  -4   5       15.10       10.45      6.86 o 
  -4  -4   5       83.83       75.51      7.34 o 
  -3  -4   5      405.61      424.28      8.66 o 
  -2  -4   5      227.78      296.67     10.18 o 
  -1  -4   5      170.89      150.23      8.42 o 
   0  -4   5      331.66      329.57      9.86 o 
   1  -4   5     1825.67     1814.71     17.10 o 
   2  -4   5      104.05       75.34      4.40 o 
   3  -4   5        4.68        8.16      3.86 o 
   4  -4   5      310.70      300.94      4.46 o 
   5  -4   5     1064.28     1001.86     21.00 o 
   6  -4   5       77.84       70.07      4.28 o 
   7  -4   5     1465.73     1405.65      8.81 o 
   8  -4   5      884.78      869.98      6.06 o 
   9  -4   5      215.01      217.27      5.10 o 
  10  -4   5      142.00      134.82      5.14 o 
  11  -4   5      220.80      227.24      5.16 o 
  12  -4   5        6.83        5.38      6.35 o 
 -11  -3   5        2.03        4.01      6.45 o 
 -10  -3   5        3.68        6.24      6.82 o 
  -9  -3   5      104.52      127.83      7.28 o 
  -8  -3   5      321.68      306.00      9.55 o 
  -7  -3   5       80.74       69.37      4.08 o 
  -6  -3   5       24.71       28.87      6.71 o 
  -5  -3   5        4.77        6.28      6.94 o 
  -4  -3   5        1.30       -1.35      6.60 o 
  -3  -3   5      269.07      268.27      7.67 o 
  -2  -3   5      288.09      278.07      5.34 o 
  -1  -3   5     2273.95     2358.31    108.79 o 
   0  -3   5      608.06      655.95     10.04 o 
   1  -3   5     1206.16     1180.02     16.96 o 
   2  -3   5      709.47      724.64     13.94 o 
   3  -3   5     1787.53     1722.90     48.87 o 
   4  -3   5       67.54       89.12      3.98 o 
   5  -3   5       44.50       46.40      3.51 o 
   6  -3   5      569.05      543.65     10.69 o 
   7  -3   5      503.50      500.85      4.77 o 
   8  -3   5      601.48      615.53      5.50 o 
   9  -3   5      302.01      291.21      5.53 o 
  10  -3   5       67.22       69.52      4.74 o 
  11  -3   5       97.75       91.60      5.22 o 
  12  -3   5      257.09      262.76     11.01 o 
  13  -3   5       60.34       68.12      6.44 o 
 -11  -2   5       20.84       30.07      5.72 o 
 -10  -2   5      139.84      152.31      6.94 o 
  -9  -2   5       50.87       39.93      5.05 o 
  -8  -2   5        0.29        1.62      6.54 o 
  -7  -2   5        6.38        5.72      5.57 o 
  -6  -2   5       61.08       75.84      9.38 o 
  -5  -2   5       49.48       55.57      5.02 o 
  -4  -2   5      825.88      785.12      9.48 o 
  -3  -2   5       73.37       68.22      4.88 o 
  -2  -2   5     2368.28     2386.90     14.85 o 
  -1  -2   5       38.49       24.20      6.59 o 
   0  -2   5      308.57      409.74      9.26 o 
   1  -2   5     2033.09     2038.87     18.67 o 
   2  -2   5     1810.30     1884.43     49.53 o 
   3  -2   5      772.22      714.73     15.06 o 
   4  -2   5     2687.61     2739.03     51.32 o 
   5  -2   5      250.60      225.90      4.18 o 
   6  -2   5      169.20      140.04      3.91 o 
   7  -2   5      313.78      287.93      5.38 o 
   8  -2   5      144.21      129.15      4.02 o 
   9  -2   5      361.20      337.72      4.53 o 
  10  -2   5       82.14       91.89      4.18 o 
  11  -2   5       43.46       52.80      4.95 o 
  12  -2   5       10.64       20.55      4.97 o 
  13  -2   5      126.86      122.62      6.68 o 
 -11  -1   5       29.97       29.39     10.51 o 
 -10  -1   5       66.75       69.60      6.32 o 
  -9  -1   5      163.87      159.41     11.13 o 
  -8  -1   5        0.10        3.71      5.64 o 
  -7  -1   5        2.89        5.49      4.17 o 
  -6  -1   5      277.80      274.48      6.45 o 
  -5  -1   5      594.69      628.63     15.71 o 
  -4  -1   5     1582.31     1599.81     61.92 o 
  -3  -1   5        0.69        8.40      4.85 o 
  -2  -1   5      882.00      993.18     10.98 o 
  -1  -1   5      256.32      313.16      7.04 o 
   0  -1   5      952.54     1090.89     13.05 o 
   1  -1   5     1328.09     1560.12     16.27 o 
   2  -1   5     1241.74     1469.33     28.32 o 
   3  -1   5     2616.09     2838.02    102.82 o 
   4  -1   5       59.39       47.05      3.14 o 
   5  -1   5     1614.51     1641.61     19.01 o 
   6  -1   5      645.51      582.92      5.09 o 
   7  -1   5      302.66      279.97      4.48 o 
   8  -1   5      603.08      565.05      5.91 o 
   9  -1   5        2.13       -0.94      4.27 o 
  10  -1   5       52.43       53.83      4.05 o 
  11  -1   5       43.99       41.12      5.08 o 
  12  -1   5       32.91       42.22      5.62 o 
  13  -1   5       98.26      109.80      6.03 o 
 -12   0   5        0.47        4.64      7.61 o 
 -11   0   5       26.81       29.23      6.41 o 
 -10   0   5       32.50       32.23      5.45 o 
  -9   0   5      498.68      506.03      8.24 o 
  -8   0   5       13.61       17.40      5.03 o 
  -7   0   5      356.86      367.11     17.33 o 
  -6   0   5     1638.97     1605.37     39.21 o 
  -5   0   5        1.19        6.01      4.07 o 
  -4   0   5      444.52      475.72     12.19 o 
  -3   0   5      407.82      525.80      7.21 o 
  -2   0   5       24.18       24.89      4.48 o 
  -1   0   5       92.69      102.59      6.53 o 
   0   0   5        2.04        0.24      4.20 o 
   1   0   5     1745.12     2025.24     15.19 o 
   2   0   5      143.11      176.26      6.02 o 
   3   0   5     3972.23     4034.51    161.18 o 
   4   0   5     1052.92     1090.25     17.09 o 
   5   0   5        6.22        4.01      3.19 o 
   6   0   5      837.11      794.14     10.67 o 
   7   0   5      305.09      311.07      4.21 o 
   8   0   5      204.47      218.18      4.67 o 
   9   0   5      324.85      323.07      4.89 o 
  10   0   5       96.13      107.56      5.53 o 
  11   0   5       14.57       12.65      5.05 o 
  12   0   5        2.11        3.89      5.37 o 
  13   0   5       34.32       29.19      6.97 o 
 -12   1   5       28.67       32.91      8.01 o 
 -11   1   5        2.22        3.30      7.01 o 
 -10   1   5      353.43      374.65      6.03 o 
  -9   1   5      102.70      111.37      6.54 o 
  -8   1   5       81.94       91.12      4.07 o 
  -7   1   5     1282.82     1339.41      7.78 o 
  -6   1   5     1089.70     1059.24     34.75 o 
  -5   1   5      398.71      371.74      5.05 o 
  -4   1   5       66.83       49.49      3.79 o 
  -3   1   5     1014.30     1182.31     14.92 o 
  -2   1   5      219.41      236.29      5.63 o 
  -1   1   5       20.67       36.35      4.29 o 
   0   1   5     2323.42     2302.67     22.81 o 
   1   1   5        5.12        1.50      5.08 o 
   2   1   5      556.79      463.04     17.16 o 
   3   1   5      647.92      652.44     23.44 o 
   4   1   5      231.34      317.93      4.38 o 
   5   1   5     2113.26     2262.80     28.21 o 
   6   1   5      248.41      215.85      5.17 o 
   7   1   5      518.72      534.92      6.93 o 
   8   1   5      105.97      103.46      4.31 o 
   9   1   5        0.90        3.91      3.69 o 
  10   1   5       67.73       69.37      3.81 o 
  11   1   5       60.62       50.89      4.99 o 
  12   1   5       37.02       38.61      4.38 o 
  13   1   5       80.13       79.51      5.86 o 
 -12   2   5       49.56       59.77      6.70 o 
 -11   2   5       68.81       64.57      7.33 o 
 -10   2   5       29.15       36.19      6.86 o 
  -9   2   5      310.82      329.89      8.76 o 
  -8   2   5      367.78      370.15     12.01 o 
  -7   2   5      282.33      288.19     11.13 o 
  -6   2   5      989.23      982.70     21.24 o 
  -5   2   5      230.29      234.17      5.17 o 
  -4   2   5      116.99      112.78      4.00 o 
  -3   2   5      208.91      236.63      5.17 o 
  -2   2   5      142.61      162.29      4.65 o 
  -1   2   5     1129.86     1108.65      9.62 o 
   0   2   5      503.35      496.82     10.52 o 
   1   2   5        9.57       11.05      4.53 o 
   2   2   5       29.86       19.53      3.20 o 
   3   2   5     2377.84     2589.17     59.12 o 
   4   2   5      878.68     1055.94     25.60 o 
   5   2   5       36.29       46.02      3.31 o 
   6   2   5      120.73      135.92      4.07 o 
   7   2   5      990.93      967.49     13.51 o 
   8   2   5      113.13      108.01      4.00 o 
   9   2   5       19.76       15.96      3.75 o 
  10   2   5       28.13       31.94      3.92 o 
  11   2   5        4.28        7.90      4.95 o 
  12   2   5       10.21       11.40      5.34 o 
  13   2   5      104.61      112.64      6.15 o 
 -12   3   5      184.29      204.14     10.37 o 
 -11   3   5      222.45      239.06     19.34 o 
 -10   3   5      606.06      590.42     15.90 o 
  -9   3   5      165.64      160.92      4.90 o 
  -8   3   5        4.12        1.89      5.15 o 
  -7   3   5        7.16        2.67      5.14 o 
  -6   3   5      310.96      329.61      8.14 o 
  -5   3   5      931.53      923.65      6.52 o 
  -4   3   5        9.94       17.69      4.66 o 
  -3   3   5     3079.54     3119.34     33.32 o 
  -2   3   5     3654.24     3739.01     14.83 o 
  -1   3   5      192.97      183.78      5.34 o 
   0   3   5     1326.35     1299.34     36.71 o 
   1   3   5      645.18      616.90     42.87 o 
   2   3   5     1016.73     1220.76     42.80 o 
   3   3   5     5108.39     5249.78     88.65 o 
   4   3   5      836.78      909.70     25.47 o 
   5   3   5      114.72      162.53      3.65 o 
   6   3   5      156.94      157.00      5.78 o 
   7   3   5        6.34       12.10      3.29 o 
   8   3   5       22.42       25.27      3.37 o 
   9   3   5      156.35      157.76      4.66 o 
  10   3   5        7.34        3.89      3.89 o 
  11   3   5       40.58       49.98      5.05 o 
  12   3   5      113.08      115.99      5.30 o 
  13   3   5        1.84        1.99      5.38 o 
 -12   4   5       68.78       85.98      8.19 o 
 -11   4   5      314.93      327.18      6.64 o 
 -10   4   5      309.17      318.39      7.16 o 
  -9   4   5       93.24       96.05      5.79 o 
  -8   4   5       27.34       25.29      4.61 o 
  -7   4   5       10.53       13.23      5.06 o 
  -6   4   5      660.97      641.92     19.31 o 
  -5   4   5      468.06      430.38      8.77 o 
  -4   4   5     2366.20     2359.81      9.54 o 
  -3   4   5     1889.74     2093.90     31.06 o 
  -2   4   5     4639.45     4678.57     15.10 o 
  -1   4   5       67.31       64.97      4.44 o 
   0   4   5        2.80        4.92      4.61 o 
   1   4   5     2071.06     2169.09    174.78 o 
   2   4   5       65.69       62.70      4.00 o 
   3   4   5      962.48     1206.17     40.51 o 
   4   4   5      267.05      335.20      4.97 o 
   5   4   5     1626.35     1790.87     23.83 o 
   6   4   5       17.66       12.85      3.66 o 
   7   4   5      219.28      209.07      4.11 o 
   8   4   5      579.47      591.07      5.63 o 
   9   4   5        0.26        4.62      4.35 o 
  10   4   5        0.64       -0.35      3.58 o 
  11   4   5        0.16       -2.80      4.22 o 
  12   4   5        9.40        8.28      4.80 o 
  13   4   5       16.99       20.08      6.06 o 
 -11   5   5       60.58       60.18      8.29 o 
 -10   5   5      140.77      135.55      5.95 o 
  -9   5   5      153.70      145.82     12.28 o 
  -8   5   5        7.44       12.85      5.33 o 
  -7   5   5        3.83        3.16      5.10 o 
  -6   5   5     1259.82     1183.36     17.20 o 
  -5   5   5     1695.52     1556.36      7.83 o 
  -4   5   5     1482.86     1472.78     19.81 o 
  -3   5   5     4362.30     4446.44     40.41 o 
  -2   5   5     1821.14     1726.96     15.95 o 
  -1   5   5     1722.73     1572.78     36.74 o 
   0   5   5       98.55       62.55      4.59 o 
   1   5   5     1054.32     1147.75     67.48 o 
   2   5   5     6033.39     6597.02     79.39 o 
   3   5   5      359.43      454.36      6.75 o 
   4   5   5      791.44      906.71     11.48 o 
   5   5   5       20.51       10.01      3.85 o 
   6   5   5      112.97      111.55      3.65 o 
   7   5   5       11.41       17.64      3.56 o 
   8   5   5       77.98       79.06      4.41 o 
   9   5   5      308.25      275.73      5.11 o 
  10   5   5      100.44       92.15      4.76 o 
  11   5   5        6.50        6.26      4.56 o 
  12   5   5        4.93        6.45      5.58 o 
  13   5   5       49.54       52.96      5.54 o 
 -11   6   5       17.87       26.52      7.80 o 
 -10   6   5       54.44       61.81      6.58 o 
  -9   6   5      281.19      276.30      5.69 o 
  -8   6   5      138.38      147.62      4.42 o 
  -7   6   5      308.23      314.88      5.65 o 
  -6   6   5      392.83      392.80     13.47 o 
  -5   6   5      949.96      875.37      5.99 o 
  -4   6   5     2071.10     1985.93      8.67 o 
  -3   6   5     1387.13     1317.57     49.56 o 
  -2   6   5     3361.18     3359.02     44.00 o 
  -1   6   5     2163.04     1878.08     19.28 o 
   0   6   5      373.24      245.36     14.81 o 
   1   6   5      841.65      768.38     53.47 o 
   2   6   5     3118.77     3077.16     47.46 o 
   3   6   5     6274.45     7049.02     64.97 o 
   4   6   5       80.63      117.64      5.13 o 
   5   6   5      119.41      127.61      8.51 o 
   6   6   5      468.59      480.26      6.41 o 
   7   6   5      279.62      290.01      6.57 o 
   8   6   5      492.16      465.72      8.70 o 
   9   6   5       46.46       36.08      4.52 o 
  10   6   5       30.44       32.95      4.76 o 
  11   6   5       30.98       28.98      5.02 o 
  12   6   5       83.13       79.68      5.77 o 
  13   6   5       12.82        7.84      6.41 o 
 -11   7   5       12.02       23.76      8.23 o 
 -10   7   5       57.19       63.94      5.35 o 
  -9   7   5      437.07      439.70     12.09 o 
  -8   7   5      385.66      398.91     12.78 o 
  -7   7   5      249.06      240.05      4.50 o 
  -6   7   5      445.58      426.57      6.00 o 
  -5   7   5      821.44      771.46     19.37 o 
  -4   7   5      575.50      537.30     13.53 o 
  -3   7   5      478.13      452.13      8.76 o 
  -2   7   5      171.35      136.92      5.05 o 
  -1   7   5     1539.57     1387.47     36.60 o 
   0   7   5     1396.66     1329.05     20.05 o 
   1   7   5      573.66      606.31     16.44 o 
   2   7   5     1631.56     1845.42     10.43 o 
   3   7   5      355.56      382.14     13.93 o 
   4   7   5        4.52        3.91      3.86 o 
   5   7   5       32.14       38.85      4.89 o 
   6   7   5     1191.96     1213.02     12.86 o 
   7   7   5     1552.89     1530.27     38.62 o 
   8   7   5        3.62        9.86      5.59 o 
   9   7   5       24.66       25.92      5.52 o 
  10   7   5       43.38       34.48      6.37 o 
  11   7   5        3.82       -1.44      6.83 o 
  12   7   5        0.40        3.31      7.49 o 
  13   7   5        5.97        8.57      8.49 o 
 -11   8   5       36.01       33.86      7.49 o 
 -10   8   5      111.27      116.00      9.28 o 
  -9   8   5      121.37      135.60      6.61 o 
  -8   8   5      519.74      513.81      7.62 o 
  -7   8   5      437.97      440.80      6.73 o 
  -6   8   5       87.34       82.56      4.50 o 
  -5   8   5      327.81      307.80      5.79 o 
  -4   8   5      172.95      161.88      5.46 o 
  -3   8   5     1361.22     1240.80     13.32 o 
  -2   8   5     1280.28     1232.77     25.14 o 
  -1   8   5      352.30      309.24      5.07 o 
   0   8   5       14.97        7.33      3.88 o 
   1   8   5        8.45        8.62      4.63 o 
   2   8   5      608.75      562.37      9.31 o 
   3   8   5      624.90      625.35     23.66 o 
   4   8   5      277.44      263.47     14.38 o 
   5   8   5        9.96       14.49      5.12 o 
   6   8   5     3430.47     3417.06     17.15 o 
   7   8   5     2815.35     2926.45     17.85 o 
   8   8   5      673.50      736.45      9.30 o 
   9   8   5      121.08      118.26      6.67 o 
  10   8   5       10.34       14.13      5.83 o 
  11   8   5        4.87        5.57      7.06 o 
  12   8   5       17.63       25.11      7.45 o 
 -10   9   5       83.95       82.58      7.65 o 
  -9   9   5      246.79      243.14      7.36 o 
  -8   9   5       23.24       33.79      5.19 o 
  -7   9   5       95.91      104.98      6.17 o 
  -6   9   5      328.81      367.00     12.93 o 
  -5   9   5       73.84       78.39      6.67 o 
  -4   9   5     1318.75     1254.40     31.57 o 
  -3   9   5      142.63      142.85      5.31 o 
  -2   9   5     1289.85     1156.80     12.70 o 
  -1   9   5     1113.03     1003.99     34.71 o 
   0   9   5      467.93      405.82     12.73 o 
   1   9   5      441.86      391.05      5.56 o 
   2   9   5      320.13      279.95      6.77 o 
   3   9   5       85.76       96.83      5.68 o 
   4   9   5       56.48       51.82      4.51 o 
   5   9   5     1543.19     1554.10     37.02 o 
   6   9   5     2017.62     2194.92     14.20 o 
   7   9   5     1502.91     1455.34     10.96 o 
   8   9   5      399.81      395.97      9.06 o 
   9   9   5       52.37       52.93      6.25 o 
  10   9   5       19.74       27.16      6.66 o 
  11   9   5        5.91        0.09      7.89 o 
  12   9   5        1.43        8.97      8.01 o 
 -10  10   5       29.26       38.75      7.87 o 
  -9  10   5       81.87       90.96      6.26 o 
  -8  10   5       67.72       75.08      6.53 o 
  -7  10   5       17.52       23.89      5.06 o 
  -6  10   5       86.48       93.28      5.11 o 
  -5  10   5      345.65      344.47      6.23 o 
  -4  10   5        3.01        5.88      4.15 o 
  -3  10   5     2036.16     1979.84     42.39 o 
  -2  10   5      273.43      263.92      5.85 o 
  -1  10   5      815.47      771.41     21.73 o 
   0  10   5      380.52      334.79      5.34 o 
   1  10   5       21.41       18.20      5.20 o 
   2  10   5     1840.14     1796.73     13.09 o 
   3  10   5      786.80      857.30     47.69 o 
   4  10   5      203.25      199.19     13.22 o 
   5  10   5        4.47        5.43      4.97 o 
   6  10   5     1362.93     1422.88      8.95 o 
   7  10   5      158.06      177.86      7.63 o 
   8  10   5      176.16      174.92      8.94 o 
   9  10   5       72.70       85.11      8.74 o 
  10  10   5       30.21       30.79      7.57 o 
  11  10   5        0.68       -1.92      7.28 o 
  -9  11   5        6.79        4.91      5.79 o 
  -8  11   5        5.65        1.63      7.01 o 
  -7  11   5       38.57       42.77      5.37 o 
  -6  11   5       41.31       38.57      9.41 o 
  -5  11   5      293.54      278.67      5.64 o 
  -4  11   5      628.70      596.14     16.91 o 
  -3  11   5        1.57        4.02      5.23 o 
  -2  11   5      614.03      597.56      7.40 o 
  -1  11   5      413.03      424.69     11.22 o 
   0  11   5       27.87       35.48      5.46 o 
   1  11   5     2584.12     2451.43     15.09 o 
   2  11   5        9.36       10.95      5.76 o 
   3  11   5      770.53      788.78     43.21 o 
   4  11   5      190.89      196.01     10.95 o 
   5  11   5      343.08      346.75      6.80 o 
   6  11   5      186.39      191.94      5.33 o 
   7  11   5      206.73      215.80      5.47 o 
   8  11   5        5.47        3.96      4.88 o 
   9  11   5       55.27       62.45     10.06 o 
  10  11   5      134.07      148.89     10.07 o 
  11  11   5       55.55       58.43     12.07 o 
  -8  12   5        5.03        4.45      6.37 o 
  -7  12   5        9.62       15.09      6.72 o 
  -6  12   5       22.21       32.45      6.86 o 
  -5  12   5      111.51      111.79      6.39 o 
  -4  12   5      416.52      398.06      6.15 o 
  -3  12   5      453.48      483.34      6.75 o 
  -2  12   5      165.37      183.04      5.92 o 
  -1  12   5      117.90      114.81      4.37 o 
   0  12   5      505.10      525.92     15.08 o 
   1  12   5        1.73        5.97      7.71 o 
   2  12   5      928.57      885.53     38.66 o 
   3  12   5      456.78      454.36     17.45 o 
   4  12   5       71.57       69.79      6.67 o 
   5  12   5      291.87      308.07     24.12 o 
   6  12   5      158.67      151.23      5.60 o 
   7  12   5       47.93       52.93      6.66 o 
   8  12   5      120.07      117.55      7.38 o 
   9  12   5      114.94      126.02      9.36 o 
  10  12   5       57.69       52.65      7.57 o 
  -8  13   5       17.24       24.64      8.29 o 
  -7  13   5       22.47       32.35      6.21 o 
  -6  13   5       25.32       33.18      6.83 o 
  -5  13   5        0.20       -1.91      5.70 o 
  -4  13   5       91.16       94.00      5.31 o 
  -3  13   5      447.03      443.91     19.14 o 
  -2  13   5       51.76       54.27      6.37 o 
  -1  13   5        0.84        4.04      5.07 o 
   0  13   5      177.31      198.60      6.43 o 
   1  13   5      205.91      185.51      9.25 o 
   2  13   5       12.07       17.95      6.47 o 
   3  13   5      136.70      117.88      6.88 o 
   4  13   5      178.88      179.22     12.58 o 
   5  13   5      269.45      272.46      5.91 o 
   6  13   5      101.80       97.37      6.70 o 
   7  13   5       63.61       69.29      7.09 o 
   8  13   5       64.07       62.34      6.43 o 
   9  13   5        8.38       16.23      7.74 o 
  -7  14   5        0.02        1.11      6.52 o 
  -6  14   5       10.30        9.96      7.73 o 
  -5  14   5        4.68       11.33      7.34 o 
  -4  14   5        0.27        0.09      7.62 o 
  -3  14   5       45.86       43.96      5.74 o 
  -2  14   5       28.94       37.95      6.44 o 
  -1  14   5        0.79        1.00      5.39 o 
   0  14   5        5.98        3.56      5.43 o 
   1  14   5       13.15       21.84      8.63 o 
   2  14   5       91.44       77.82      7.44 o 
   3  14   5       24.70       16.65      7.66 o 
   4  14   5      136.51      144.84      9.98 o 
   5  14   5       98.66       93.78      5.90 o 
   6  14   5       68.00       68.52      7.16 o 
   7  14   5       49.40       55.07      6.46 o 
   8  14   5       51.92       57.14      6.57 o 
  -6  15   5        1.45       -5.84     10.74 o 
  -5  15   5       70.10       69.01      5.97 o 
  -4  15   5       25.81       28.91      6.14 o 
  -3  15   5       47.03       57.15      6.83 o 
  -2  15   5        2.86       -2.58      5.78 o 
  -1  15   5        1.72       13.57      6.74 o 
   0  15   5       11.93       11.34      9.91 o 
   1  15   5       26.14       20.11      7.58 o 
   2  15   5       15.11       12.58      7.80 o 
   3  15   5       14.14       11.17      9.23 o 
   4  15   5       11.91       18.89     10.11 o 
   5  15   5       93.48      102.68      7.49 o 
   6  15   5        4.06        7.02      7.20 o 
   7  15   5      168.32      186.37     10.23 o 
  -4  16   5        7.97       22.78      8.42 o 
  -3  16   5       31.40       31.29      6.78 o 
  -2  16   5       17.20       23.14      7.37 o 
  -1  16   5       39.14       45.76      6.20 o 
   0  16   5        1.40        0.75      7.87 o 
   1  16   5       42.16       40.09      8.30 o 
   2  16   5        0.09       -1.89      9.33 o 
   3  16   5        0.51        3.32     10.39 o 
   4  16   5       53.35       48.75      7.47 o 
   5  16   5        2.03        2.68      8.26 o 
   6  16   5       18.21       24.73      6.34 o 
  -1  17   5        8.39        8.36      8.98 o 
   0  17   5       33.68       31.70     12.54 o 
   1  17   5       11.59       13.46      7.88 o 
   2  17   5       26.09       26.67     12.00 o 
   3  17   5        1.94        8.53     12.32 o 
  -3 -12   6       36.29       30.40      7.12 o 
  -2 -12   6      173.34      147.03      8.49 o 
  -1 -12   6       42.30       40.09     11.50 o 
   0 -12   6       91.01      107.09      8.59 o 
   1 -12   6        6.99        1.82     11.31 o 
   2 -12   6       17.23       24.05     11.30 o 
   3 -12   6       19.36       20.22      9.01 o 
   4 -12   6       73.76       73.06      8.95 o 
   5 -12   6      147.83      140.94      6.55 o 
  -5 -11   6        0.16        8.23      7.59 o 
  -4 -11   6        0.20        6.54      6.64 o 
  -3 -11   6      144.63      128.69      6.46 o 
  -2 -11   6      107.23      117.77      7.13 o 
  -1 -11   6      158.57      126.50      7.89 o 
   0 -11   6      135.43      132.19      9.87 o 
   1 -11   6       46.51       52.95     10.66 o 
   2 -11   6        9.80        8.05      9.58 o 
   3 -11   6       24.13       21.70      7.46 o 
   4 -11   6       33.27       37.35      6.02 o 
   5 -11   6       48.44       64.88      6.24 o 
   6 -11   6      180.65      189.52     11.50 o 
   7 -11   6       10.95       16.60      6.81 o 
  -6 -10   6        0.54       -0.82      6.02 o 
  -5 -10   6        8.26       13.31      7.18 o 
  -4 -10   6        2.16        5.32      5.95 o 
  -3 -10   6       59.46       75.73      7.16 o 
  -2 -10   6       99.36      103.07      7.10 o 
  -1 -10   6      193.37      211.97     10.51 o 
   0 -10   6       30.65       40.29      9.81 o 
   1 -10   6       57.60       55.83      8.99 o 
   2 -10   6       49.50       48.02      7.33 o 
   3 -10   6      115.75      114.15      6.21 o 
   4 -10   6       53.74       57.08      5.49 o 
   5 -10   6       29.77       28.22      5.83 o 
   6 -10   6       27.69       30.39      5.67 o 
   7 -10   6      205.35      218.10      6.55 o 
   8 -10   6        2.98        7.71      6.32 o 
  -7  -9   6       10.57        8.45      6.55 o 
  -6  -9   6        3.44        1.24      6.10 o 
  -5  -9   6        2.62        0.91      5.89 o 
  -4  -9   6       17.20       14.87      7.09 o 
  -3  -9   6       43.38       35.02      5.49 o 
  -2  -9   6       60.61       56.18      6.71 o 
  -1  -9   6        9.50       -1.69      9.40 o 
   0  -9   6        1.84        4.12      8.37 o 
   1  -9   6       23.06       32.56      6.49 o 
   2  -9   6      204.50      207.26      6.05 o 
   3  -9   6       27.24       29.73      4.64 o 
   4  -9   6       23.75       24.15      4.57 o 
   5  -9   6      124.08      123.45      5.67 o 
   6  -9   6      266.74      250.44      5.88 o 
   7  -9   6       70.61       61.97      5.39 o 
   8  -9   6       66.66       77.16      6.54 o 
   9  -9   6       21.33       27.49      5.51 o 
  -8  -8   6      123.86      112.98     12.05 o 
  -7  -8   6       35.48       33.25      5.89 o 
  -6  -8   6        4.29        5.47      7.44 o 
  -5  -8   6       15.56       15.15      5.50 o 
  -4  -8   6        7.35        9.06      6.46 o 
  -3  -8   6       67.79       64.09     12.54 o 
  -2  -8   6       51.97       55.86     13.82 o 
  -1  -8   6        2.85       -0.76      7.74 o 
   0  -8   6       38.39       39.90      8.37 o 
   1  -8   6      180.26      156.10      6.56 o 
   2  -8   6       26.88       20.41      5.81 o 
   3  -8   6      406.78      413.10     11.17 o 
   4  -8   6       38.24       48.86      6.20 o 
   5  -8   6       13.89       13.41      4.96 o 
   6  -8   6      290.76      265.16      5.46 o 
   7  -8   6      258.56      243.04     13.05 o 
   8  -8   6       27.67       26.63      5.67 o 
   9  -8   6       75.59       74.84      5.12 o 
  10  -8   6      119.26      132.25      6.51 o 
  -9  -7   6       60.20       65.42      8.41 o 
  -8  -7   6       55.47       55.61      8.15 o 
  -7  -7   6       74.67       75.88     10.33 o 
  -6  -7   6       59.44       61.16      9.52 o 
  -5  -7   6      127.21      125.43      5.67 o 
  -4  -7   6       35.02       41.53      6.78 o 
  -3  -7   6       10.34       13.82      5.62 o 
  -2  -7   6       35.01       40.22      4.11 o 
  -1  -7   6        0.29        7.27      7.15 o 
   0  -7   6       24.56       24.72      8.00 o 
   1  -7   6        3.05       -7.86      7.86 o 
   2  -7   6       14.76       27.13      4.59 o 
   3  -7   6       16.74       19.84      3.85 o 
   4  -7   6       28.59       34.17      4.61 o 
   5  -7   6        2.68        4.59      4.10 o 
   6  -7   6       62.52       59.38      4.25 o 
   7  -7   6      128.49      123.31      4.67 o 
   8  -7   6       26.55       35.50      4.64 o 
   9  -7   6        5.27       10.33      4.95 o 
  10  -7   6       43.20       43.03      5.82 o 
  11  -7   6      129.95      153.55      6.85 o 
  -9  -6   6       83.91       85.81      8.60 o 
  -8  -6   6      156.29      153.78     11.02 o 
  -7  -6   6       12.43       17.92      9.42 o 
  -6  -6   6       36.52       34.50      7.27 o 
  -5  -6   6       69.64       69.03      7.06 o 
  -4  -6   6       98.27       94.35      5.54 o 
  -3  -6   6      219.91      236.59      4.86 o 
  -2  -6   6        1.46        3.39      5.04 o 
  -1  -6   6       45.34       58.84      8.02 o 
   0  -6   6        0.80        7.39      7.58 o 
   1  -6   6       73.64       74.44      5.93 o 
   2  -6   6       25.34       28.75      3.97 o 
   3  -6   6      139.59      139.20      5.41 o 
   4  -6   6      116.08      117.50      4.50 o 
   5  -6   6       45.06       41.38      4.72 o 
   6  -6   6      385.01      370.41      9.89 o 
   7  -6   6        0.21        0.61      3.70 o 
   8  -6   6       23.91       24.85      4.36 o 
   9  -6   6       46.19       47.91      5.27 o 
  10  -6   6       55.13       61.74      5.21 o 
  11  -6   6        2.37       11.49      5.76 o 
 -10  -5   6        0.69        4.51     10.57 o 
  -9  -5   6       37.83       42.69      7.69 o 
  -8  -5   6       98.20       97.92      9.94 o 
  -7  -5   6      271.22      265.92      7.74 o 
  -6  -5   6       32.78       40.97      6.36 o 
  -5  -5   6       46.77       51.94      7.79 o 
  -4  -5   6      719.53      766.34     10.53 o 
  -3  -5   6      421.08      436.67      5.25 o 
  -2  -5   6      590.67      619.57      5.71 o 
  -1  -5   6       38.45       42.77      4.39 o 
   0  -5   6       57.51       55.53      5.17 o 
   1  -5   6      119.05      144.72      5.95 o 
   2  -5   6        4.94        7.99      3.42 o 
   3  -5   6       34.30       36.18      3.94 o 
   4  -5   6      694.61      705.31     11.03 o 
   5  -5   6      349.31      336.27      5.22 o 
   6  -5   6        0.42       -3.56      4.02 o 
   7  -5   6      547.77      528.97     11.45 o 
   8  -5   6        3.16        3.81      4.57 o 
   9  -5   6       13.75       16.74      5.08 o 
  10  -5   6       79.43       72.80      5.48 o 
  11  -5   6       38.04       34.46      5.75 o 
  12  -5   6        6.38       11.70      5.93 o 
 -10  -4   6        9.53       20.64     11.31 o 
  -9  -4   6       35.83       44.09     10.20 o 
  -8  -4   6       28.65       35.22      9.24 o 
  -7  -4   6      380.78      375.54      7.50 o 
  -6  -4   6       89.10       95.39      6.00 o 
  -5  -4   6      339.40      359.43      8.54 o 
  -4  -4   6      170.77      182.61      8.21 o 
  -3  -4   6      621.51      668.54     14.71 o 
  -2  -4   6      149.86      148.54      4.70 o 
  -1  -4   6      243.74      277.37      6.39 o 
   0  -4   6      152.22      175.08      7.49 o 
   1  -4   6      768.58      781.89     15.66 o 
   2  -4   6       25.04       25.59      4.02 o 
   3  -4   6      784.84      782.51     17.67 o 
   4  -4   6      428.26      386.10      4.80 o 
   5  -4   6      419.30      388.23      8.29 o 
   6  -4   6     1342.71     1251.84      7.72 o 
   7  -4   6        7.02       10.96      3.82 o 
   8  -4   6        0.01        2.23      3.43 o 
   9  -4   6       13.55       16.26      4.68 o 
  10  -4   6      105.22      102.35      5.25 o 
  11  -4   6       35.62       28.91      4.59 o 
  12  -4   6        2.07        1.23      6.32 o 
 -11  -3   6       24.68       28.43     10.51 o 
 -10  -3   6       17.33        6.23     10.75 o 
  -9  -3   6        4.57       -4.19      9.59 o 
  -8  -3   6      265.91      266.31      9.89 o 
  -7  -3   6      248.59      237.98      9.11 o 
  -6  -3   6       63.03       61.75      7.57 o 
  -5  -3   6      807.10      807.83     10.01 o 
  -4  -3   6     1215.50     1257.29     11.17 o 
  -3  -3   6       77.35       81.11      6.65 o 
  -2  -3   6     1074.72     1117.32     19.80 o 
  -1  -3   6       95.20       98.06      4.46 o 
   0  -3   6      488.94      501.05      9.48 o 
   1  -3   6      192.77      200.81      4.51 o 
   2  -3   6      887.49      742.46     16.07 o 
   3  -3   6        1.63        2.04      3.16 o 
   4  -3   6      411.44      405.94      5.80 o 
   5  -3   6      111.76       96.90      4.00 o 
   6  -3   6      159.29      149.97      4.43 o 
   7  -3   6       65.99       68.86      4.00 o 
   8  -3   6      119.83      117.00      4.33 o 
   9  -3   6      183.71      174.48      4.43 o 
  10  -3   6        0.58        4.26      4.75 o 
  11  -3   6        0.25        4.17      4.54 o 
  12  -3   6       71.88       79.53      6.23 o 
  13  -3   6        0.80        8.65      6.93 o 
 -11  -2   6       51.31       48.08      6.80 o 
 -10  -2   6        9.83        7.03      7.17 o 
  -9  -2   6      212.13      201.08     13.77 o 
  -8  -2   6      196.60      195.97      6.48 o 
  -7  -2   6       85.28       77.95      6.45 o 
  -6  -2   6      359.64      378.36     19.53 o 
  -5  -2   6     1320.78     1221.91      9.80 o 
  -4  -2   6     1416.57     1353.75     11.47 o 
  -3  -2   6     1730.60     1684.31     12.60 o 
  -2  -2   6     1362.36     1389.50     11.97 o 
  -1  -2   6     1670.70     1662.80     13.47 o 
   0  -2   6     1688.40     1731.85     12.71 o 
   1  -2   6       26.36       35.01      4.82 o 
   2  -2   6       62.14       30.93      2.96 o 
   3  -2   6      749.86      679.74     14.52 o 
   4  -2   6       78.80      109.57      4.09 o 
   5  -2   6        3.10        3.38      3.74 o 
   6  -2   6       40.09       40.63      3.91 o 
   7  -2   6        0.40        2.07      3.63 o 
   8  -2   6     1038.74     1031.48      7.88 o 
   9  -2   6      447.11      415.25      5.37 o 
  10  -2   6       52.62       53.66      4.62 o 
  11  -2   6        1.06        0.66      4.37 o 
  12  -2   6       13.33        9.65      4.99 o 
  13  -2   6        0.90       -0.36      5.94 o 
 -11  -1   6       91.40       84.11      7.73 o 
 -10  -1   6      131.66      133.67      6.21 o 
  -9  -1   6       66.07       70.98      9.57 o 
  -8  -1   6      580.35      591.77     24.35 o 
  -7  -1   6      170.77      180.90     10.18 o 
  -6  -1   6      133.03      131.54      8.05 o 
  -5  -1   6     1869.80     1846.70     50.31 o 
  -4  -1   6      958.08      925.72     48.55 o 
  -3  -1   6     1124.43      989.00      9.38 o 
  -2  -1   6      254.09      250.95      7.86 o 
  -1  -1   6     1600.34     1682.81     13.96 o 
   0  -1   6     2012.61     2304.30      9.81 o 
   1  -1   6      574.45      648.89     10.09 o 
   2  -1   6       36.86       21.22      3.78 o 
   3  -1   6      129.54      146.03      3.53 o 
   4  -1   6       19.89       21.24      2.65 o 
   5  -1   6      288.10      289.44      4.45 o 
   6  -1   6      136.79      119.71      6.08 o 
   7  -1   6      416.90      377.56      4.57 o 
   8  -1   6        1.91        5.39      3.60 o 
   9  -1   6      154.83      165.54      7.98 o 
  10  -1   6      676.03      644.68     11.96 o 
  11  -1   6       11.42       12.37      3.89 o 
  12  -1   6        4.77        4.12      5.86 o 
  13  -1   6        5.24        7.98      5.51 o 
 -11   0   6       58.89       72.03      7.51 o 
 -10   0   6      120.35      127.06      5.80 o 
  -9   0   6      695.35      685.77     12.72 o 
  -8   0   6      339.89      352.74      6.58 o 
  -7   0   6       26.37       24.03      4.28 o 
  -6   0   6       30.22       34.57      4.62 o 
  -5   0   6     1111.41     1071.23      7.04 o 
  -4   0   6     1130.11     1066.42     43.57 o 
  -3   0   6      659.33      627.13     11.59 o 
  -2   0   6      435.75      473.93     13.73 o 
  -1   0   6     1841.32     1844.46     15.38 o 
   0   0   6      291.64      285.97     12.05 o 
   1   0   6     2501.54     2651.71     17.00 o 
   2   0   6      577.39      587.85     19.45 o 
   3   0   6      351.52      360.92     12.79 o 
   4   0   6     2962.15     2949.58    105.32 o 
   5   0   6      805.94      718.07      8.00 o 
   6   0   6      291.05      297.16      4.29 o 
   7   0   6      422.41      408.50      4.94 o 
   8   0   6      851.18      861.05      9.25 o 
   9   0   6       27.35       24.75      4.42 o 
  10   0   6        3.40       11.95      4.46 o 
  11   0   6       26.16       29.02      4.89 o 
  12   0   6        6.94        7.54      5.70 o 
  13   0   6       18.62       22.53      5.88 o 
 -11   1   6       68.16       79.35      8.74 o 
 -10   1   6      228.65      254.74      7.32 o 
  -9   1   6       23.21       26.68      5.32 o 
  -8   1   6      359.71      359.46     11.84 o 
  -7   1   6       12.93       17.83      4.89 o 
  -6   1   6      375.70      364.48      9.48 o 
  -5   1   6      207.83      206.76      7.30 o 
  -4   1   6     1287.77     1195.86     25.59 o 
  -3   1   6      991.02      970.19     26.30 o 
  -2   1   6     4440.77     4689.87     92.70 o 
  -1   1   6     8093.40     8356.86    132.84 o 
   0   1   6     3333.72     3428.65     24.62 o 
   1   1   6     1783.38     1654.23     33.45 o 
   2   1   6      718.96      610.93     17.57 o 
   3   1   6      136.64       86.07      3.47 o 
   4   1   6       23.02       23.76      3.41 o 
   5   1   6     7233.40     7362.36    155.84 o 
   6   1   6     1718.20     1620.94      7.45 o 
   7   1   6     1194.03     1148.78     11.32 o 
   8   1   6       25.37       26.86      4.16 o 
   9   1   6      151.36      156.39      4.62 o 
  10   1   6        5.67        8.15      4.55 o 
  11   1   6       10.44       10.71      4.22 o 
  12   1   6        8.13        6.98      4.46 o 
  13   1   6        1.03        0.56      6.21 o 
 -11   2   6       39.30       42.94      6.90 o 
 -10   2   6       29.57       33.53      6.42 o 
  -9   2   6      532.00      519.80     24.70 o 
  -8   2   6        9.30        6.35      4.61 o 
  -7   2   6      312.72      304.39      5.81 o 
  -6   2   6      126.47      132.51      5.49 o 
  -5   2   6      786.43      807.09      6.76 o 
  -4   2   6     1254.84     1198.67     21.33 o 
  -3   2   6     1813.44     1728.34      9.33 o 
  -2   2   6     5918.45     6261.17     54.47 o 
  -1   2   6     7244.56     7671.08    140.58 o 
   0   2   6     4166.23     4411.06    137.80 o 
   1   2   6      408.00      447.71     20.33 o 
   2   2   6      335.09      352.35      7.06 o 
   3   2   6       15.26       15.06      2.97 o 
   4   2   6     1024.09     1079.33     25.96 o 
   5   2   6     1524.00     1632.63     21.45 o 
   6   2   6     2071.74     2118.54     37.89 o 
   7   2   6      457.29      434.21      6.91 o 
   8   2   6      687.35      640.62      5.59 o 
   9   2   6      131.49      130.16      4.10 o 
  10   2   6        1.84        2.13      5.49 o 
  11   2   6        1.08        2.35      4.94 o 
  12   2   6       26.36       24.20      4.86 o 
  13   2   6       23.18       36.62      5.79 o 
 -11   3   6      218.96      215.04      6.84 o 
 -10   3   6        5.14        7.84      7.44 o 
  -9   3   6       42.02       41.71      5.11 o 
  -8   3   6      128.23      128.22      4.91 o 
  -7   3   6       79.97       79.09      3.82 o 
  -6   3   6      130.43      143.11      4.53 o 
  -5   3   6      225.74      235.46      4.57 o 
  -4   3   6       25.85       20.45      4.45 o 
  -3   3   6      150.53      123.54      4.96 o 
  -2   3   6     3067.32     3241.80     30.13 o 
  -1   3   6     7293.49     7716.66     68.45 o 
   0   3   6     2204.76     2185.21     53.96 o 
   2   3   6      426.05      429.14      8.80 o 
   3   3   6      217.44      228.09      4.67 o 
   4   3   6     4721.35     5108.78    104.50 o 
   5   3   6     1303.96     1399.62     28.03 o 
   6   3   6     1855.61     1795.08     23.06 o 
   7   3   6     1237.37     1218.04      9.52 o 
   8   3   6       26.20       37.18      5.41 o 
   9   3   6      134.98      136.81      5.30 o 
  10   3   6      171.99      163.59      4.44 o 
  11   3   6       53.81       48.95      5.05 o 
  12   3   6      108.57      102.96      4.65 o 
  13   3   6       31.89       36.97      5.83 o 
 -11   4   6        0.66        5.04     12.16 o 
 -10   4   6        7.76        9.43      6.49 o 
  -9   4   6      165.66      178.70      5.34 o 
  -8   4   6       11.64       12.62      5.12 o 
  -7   4   6      236.80      232.75      5.41 o 
  -6   4   6      499.65      478.78      6.14 o 
  -5   4   6      618.38      614.94      6.95 o 
  -4   4   6     2076.84     2004.83     23.98 o 
  -3   4   6      285.26      366.73      5.30 o 
  -2   4   6       26.62       18.35      3.81 o 
  -1   4   6     2750.22     2720.63     34.70 o 
   0   4   6     1291.02     1093.27     29.44 o 
   1   4   6     2344.96     2258.59    108.22 o 
   2   4   6     1440.58     1308.53     41.18 o 
   3   4   6     1109.80     1140.17     29.65 o 
   4   4   6     2108.80     2023.08     56.92 o 
   5   4   6     2793.55     2834.78     51.85 o 
   6   4   6       67.46       74.18      4.10 o 
   7   4   6       81.06       80.34      3.62 o 
   8   4   6     1350.92     1351.28      7.00 o 
   9   4   6      571.18      560.57      8.98 o 
  10   4   6      218.22      218.43      4.87 o 
  11   4   6      292.37      283.10      6.54 o 
  12   4   6       80.15       72.24      5.45 o 
  13   4   6       33.32       43.23      5.94 o 
 -11   5   6       35.36       42.50      7.32 o 
 -10   5   6        0.15       -0.81      5.74 o 
  -9   5   6        0.11       -1.47      5.30 o 
  -8   5   6       11.60       10.71      5.62 o 
  -7   5   6     1073.05     1048.40     11.74 o 
  -6   5   6     1214.67     1145.92      6.93 o 
  -5   5   6     1157.18     1167.78      7.49 o 
  -4   5   6        1.09        4.56      4.69 o 
  -3   5   6        8.16        1.68      4.32 o 
  -2   5   6       94.34       79.95      4.71 o 
  -1   5   6      875.51      767.36      7.56 o 
   0   5   6      755.84      747.90     11.39 o 
   1   5   6     2420.59     2414.83    166.76 o 
   2   5   6       64.70       95.81      4.63 o 
   3   5   6      540.78      575.57      6.02 o 
   4   5   6      962.77      909.90     12.09 o 
   5   5   6        5.25        6.63      3.26 o 
   6   5   6        5.75       12.27      3.07 o 
   7   5   6      730.19      685.39     10.03 o 
   8   5   6      287.94      270.63      4.99 o 
   9   5   6     1061.95     1100.19      7.70 o 
  10   5   6      363.18      331.14      8.25 o 
  11   5   6      563.88      531.94      8.29 o 
  12   5   6      123.31      120.41      5.56 o 
  13   5   6       11.03        8.79      6.28 o 
 -11   6   6       36.87       33.69      6.45 o 
 -10   6   6       12.04       17.05      5.91 o 
  -9   6   6        6.74        4.92      9.01 o 
  -8   6   6       40.50       39.85      6.13 o 
  -7   6   6       76.06       93.64      4.64 o 
  -6   6   6      512.47      497.06     10.11 o 
  -5   6   6      713.84      678.82      8.85 o 
  -4   6   6      144.79      142.28      4.31 o 
  -3   6   6      522.64      545.86     10.18 o 
  -2   6   6      796.85      770.42     13.53 o 
  -1   6   6       97.74      118.30      4.87 o 
   0   6   6     2895.74     2762.93     63.06 o 
   1   6   6      140.35      107.27      8.28 o 
   2   6   6      302.16      322.98     14.89 o 
   3   6   6       88.19      140.24      5.89 o 
   4   6   6      320.49      270.28      5.85 o 
   5   6   6      187.10      208.06      4.06 o 
   6   6   6      590.01      557.73      5.17 o 
   7   6   6        2.63        0.43      4.30 o 
   8   6   6     2365.75     2426.63     14.60 o 
   9   6   6     1073.35     1026.58     13.06 o 
  10   6   6      106.15      109.27      4.93 o 
  11   6   6      187.01      183.58      5.51 o 
  12   6   6       16.79       16.64      5.71 o 
  13   6   6        0.77        3.77      6.63 o 
 -11   7   6       20.46       27.09      6.75 o 
 -10   7   6        0.20       12.79      6.72 o 
  -9   7   6        5.01        5.33      6.46 o 
  -8   7   6      182.49      193.26      6.47 o 
  -7   7   6       69.03       66.05      5.59 o 
  -6   7   6      209.78      188.50      7.37 o 
  -5   7   6      466.96      472.60     15.04 o 
  -4   7   6       13.98       13.73      4.86 o 
  -3   7   6        4.25        0.84      4.67 o 
  -2   7   6      140.78      134.41      5.01 o 
  -1   7   6      241.89      223.62      5.35 o 
   0   7   6        1.49        3.40      4.44 o 
   1   7   6      242.84      256.07     16.71 o 
   2   7   6        1.19       14.54      6.47 o 
   3   7   6      755.46      674.51      7.38 o 
   4   7   6      750.94      678.16      8.54 o 
   5   7   6      933.82      928.21      9.38 o 
   6   7   6     1293.22     1297.38     21.37 o 
   7   7   6     1195.99     1236.71     11.97 o 
   8   7   6     1039.23     1031.21     15.06 o 
   9   7   6        9.06       16.21      5.92 o 
  10   7   6      207.07      196.55      6.36 o 
  11   7   6       38.02       38.17     12.52 o 
  12   7   6        7.32       14.05      7.17 o 
  13   7   6       28.19       32.82      8.28 o 
 -10   8   6       22.31       29.73      7.24 o 
  -9   8   6       77.50       70.54      5.70 o 
  -8   8   6       30.60       42.66      6.00 o 
  -7   8   6      432.43      386.48      9.19 o 
  -6   8   6       68.61       60.16      5.38 o 
  -5   8   6       26.63       35.51      5.22 o 
  -4   8   6       12.00        4.99      4.35 o 
  -3   8   6      512.49      522.17      6.12 o 
  -2   8   6       81.48       73.75      4.20 o 
  -1   8   6       80.83       75.20      4.75 o 
   0   8   6        0.15        0.47      3.63 o 
   1   8   6      478.85      491.35      9.03 o 
   2   8   6       50.06       67.57      7.16 o 
   3   8   6       82.53       84.62      4.51 o 
   4   8   6      107.31      104.28      4.47 o 
   5   8   6     1234.45     1374.56     33.61 o 
   6   8   6       26.00       35.18      6.55 o 
   7   8   6     1115.96     1123.90      9.28 o 
   8   8   6      717.36      739.17      9.05 o 
   9   8   6       31.06       31.41      5.44 o 
  10   8   6       17.73       15.84      6.21 o 
  11   8   6       13.32       12.96      6.74 o 
  12   8   6       23.42       30.62      7.85 o 
 -10   9   6        2.66        5.95      7.32 o 
  -9   9   6        2.47        8.57      6.42 o 
  -8   9   6      119.39      108.98      6.60 o 
  -7   9   6       91.13       92.12      6.40 o 
  -6   9   6      228.82      218.09      8.99 o 
  -5   9   6      482.40      447.12     15.67 o 
  -4   9   6      141.51      150.51      5.18 o 
  -3   9   6        2.56        4.86      4.93 o 
  -2   9   6       26.92       24.15      4.89 o 
  -1   9   6      119.19      132.05      5.11 o 
   0   9   6       35.30       38.61      4.97 o 
   1   9   6      225.58      200.01     12.18 o 
   2   9   6       20.20       28.09      7.21 o 
   3   9   6        0.56        6.00      4.99 o 
   4   9   6       10.48       15.97      4.23 o 
   5   9   6        4.44        5.45      4.49 o 
   6   9   6      147.13      143.50      8.09 o 
   7   9   6      145.39      147.04      8.64 o 
   8   9   6      116.89      118.82      8.30 o 
   9   9   6       26.41       27.53      6.26 o 
  10   9   6       11.47       21.31      6.61 o 
  11   9   6      121.37      119.35      6.26 o 
  12   9   6       82.65       95.98      8.65 o 
 -10  10   6       81.55       77.33      7.56 o 
  -9  10   6        0.75       -7.03      7.03 o 
  -8  10   6        5.97        6.26      6.36 o 
  -7  10   6      200.04      199.79      5.63 o 
  -6  10   6       71.07       68.17      9.85 o 
  -5  10   6      284.48      251.19      5.66 o 
  -4  10   6      630.26      607.88      6.07 o 
  -3  10   6       25.77       36.47      4.50 o 
  -2  10   6        2.63        2.37      5.41 o 
  -1  10   6       18.71       25.85      5.28 o 
   0  10   6       65.22       68.39      7.22 o 
   1  10   6      296.98      286.19     19.11 o 
   2  10   6        0.59        7.50      7.50 o 
   3  10   6       22.28       21.84      5.16 o 
   4  10   6       82.72       91.51      4.88 o 
   5  10   6      134.91      145.60      4.32 o 
   6  10   6      204.27      215.44      8.65 o 
   7  10   6      397.63      397.48      6.74 o 
   8  10   6       24.54       33.37      8.65 o 
   9  10   6        5.02        3.64      9.34 o 
  10  10   6       10.43       24.12      9.87 o 
  11  10   6        3.37        4.54      7.50 o 
  12  10   6      133.00      143.65      9.86 o 
  -9  11   6       59.19       61.60     10.49 o 
  -8  11   6        3.26        3.52      8.55 o 
  -7  11   6       71.82       74.95      6.19 o 
  -6  11   6      254.91      249.12      5.73 o 
  -5  11   6       14.22       16.38      5.43 o 
  -4  11   6       15.54       12.01      5.16 o 
  -3  11   6     1122.45     1115.28     12.99 o 
  -2  11   6       33.24       26.63      5.41 o 
  -1  11   6       48.84       49.84      5.45 o 
   0  11   6      199.48      181.51      6.00 o 
   1  11   6       17.84       25.80      5.59 o 
   2  11   6      222.38      216.20      6.95 o 
   3  11   6       20.85       21.53      5.52 o 
   4  11   6       19.89       18.24      5.46 o 
   5  11   6       90.10       88.31      4.86 o 
   6  11   6       58.07       42.69      5.93 o 
   7  11   6       26.82       25.22      5.13 o 
   8  11   6        1.53       -0.35      6.23 o 
   9  11   6       11.14       10.19     10.21 o 
  10  11   6        0.71        2.09      9.65 o 
  11  11   6       13.69       31.58     10.39 o 
  -8  12   6       70.27       79.94      6.52 o 
  -7  12   6        8.17       18.39      5.87 o 
  -6  12   6       44.26       50.34      6.20 o 
  -5  12   6       70.05       72.59     10.09 o 
  -4  12   6      114.90      114.30      6.07 o 
  -3  12   6      434.77      416.02      6.62 o 
  -2  12   6      650.46      668.59     16.69 o 
  -1  12   6      142.35      154.97      8.97 o 
   0  12   6      559.88      542.67     20.91 o 
   1  12   6       45.03       37.66      8.36 o 
   2  12   6       11.38        7.82      7.08 o 
   3  12   6       88.76       72.97      6.44 o 
   4  12   6       29.40       26.25      6.27 o 
   5  12   6        0.10       -2.70      4.93 o 
   6  12   6       26.18       22.76      5.96 o 
   7  12   6        6.70       13.16      5.92 o 
   8  12   6        0.41        4.06      6.60 o 
   9  12   6        2.77        2.44      7.20 o 
  10  12   6       47.64       51.14      6.56 o 
  -8  13   6        6.92       10.74      6.02 o 
  -7  13   6      179.12      187.66      7.51 o 
  -6  13   6       39.39       47.46      5.70 o 
  -5  13   6       24.03       32.70      6.15 o 
  -4  13   6      112.41      122.24      6.65 o 
  -3  13   6      408.63      394.07      6.21 o 
  -2  13   6      606.08      606.01      7.13 o 
  -1  13   6      479.57      452.29     13.46 o 
   0  13   6       81.42       68.28      4.83 o 
   1  13   6       40.70       44.33      8.39 o 
   2  13   6       47.46       45.31      6.39 o 
   3  13   6      117.04      102.66      6.87 o 
   4  13   6       62.10       57.35      6.71 o 
   5  13   6       16.27       13.63      5.10 o 
   6  13   6       28.02       45.20     12.58 o 
   7  13   6        0.13       -0.60      5.87 o 
   8  13   6       26.01       23.89      7.22 o 
   9  13   6        4.23        3.44      6.25 o 
  10  13   6        7.85       10.49      7.82 o 
  -7  14   6       18.92       23.41      7.82 o 
  -6  14   6      106.68      107.99      6.32 o 
  -5  14   6       20.11       25.29      6.59 o 
  -4  14   6       45.55       53.17      7.80 o 
  -3  14   6      429.38      429.53      6.57 o 
  -2  14   6      211.76      204.17      5.98 o 
  -1  14   6      366.51      367.11      8.36 o 
   0  14   6       56.83       55.17      6.25 o 
   1  14   6      169.92      150.18      7.05 o 
   2  14   6        1.53        2.37      6.87 o 
   3  14   6      175.15      166.19      7.70 o 
   4  14   6       51.40       46.05      6.10 o 
   5  14   6       92.65       86.31      6.69 o 
   6  14   6        4.19       -0.41      5.97 o 
   7  14   6       37.92       38.77      6.98 o 
   8  14   6        4.94        9.60      7.98 o 
   9  14   6        0.94       12.23      7.67 o 
  -5  15   6       40.23       49.60      7.83 o 
  -4  15   6       21.91       26.87      7.12 o 
  -3  15   6       66.60       73.51      7.34 o 
  -2  15   6      136.70      132.27      6.95 o 
  -1  15   6      204.84      205.08      9.25 o 
   0  15   6      344.46      346.61     10.79 o 
   1  15   6       78.52       86.32      9.92 o 
   2  15   6      103.04       83.56      7.19 o 
   3  15   6      246.15      260.01     11.84 o 
   4  15   6       71.40       65.69      9.66 o 
   5  15   6       91.24       87.03     10.09 o 
   6  15   6       64.15       59.99      7.46 o 
   7  15   6       15.56       19.98      7.76 o 
   8  15   6        0.65       -0.03      8.34 o 
  -4  16   6       52.04       76.99      8.24 o 
  -3  16   6       37.96       46.16      8.27 o 
  -2  16   6       74.08       77.97      9.28 o 
  -1  16   6      120.55      119.88      8.72 o 
   0  16   6      147.66      136.83     10.36 o 
   1  16   6      149.18      134.47      8.32 o 
   2  16   6      181.24      193.20      8.30 o 
   3  16   6       26.83       21.38      9.37 o 
   4  16   6      139.26      137.29     11.66 o 
   5  16   6        4.00        2.86      8.05 o 
   6  16   6       29.47       22.08      7.78 o 
  -2  17   6       62.70       78.26      8.86 o 
  -1  17   6       84.55       94.65     12.07 o 
   0  17   6      125.48      120.15      8.95 o 
   1  17   6      181.75      171.17      9.85 o 
   2  17   6        1.92        5.34      7.69 o 
   3  17   6       32.25       41.99     11.05 o 
   4  17   6        3.97       -4.95      8.19 o 
  -1 -12   7        0.26        3.71      9.16 o 
   0 -12   7        4.45       -5.07     11.08 o 
   1 -12   7       31.71       33.88     11.10 o 
   2 -12   7       21.64       15.66     10.99 o 
   3 -12   7       16.69        7.90     12.51 o 
  -4 -11   7       62.54       59.35      7.31 o 
  -3 -11   7        5.52        8.24      6.54 o 
  -2 -11   7       42.06       40.34      7.23 o 
  -1 -11   7       13.66       25.18      7.93 o 
   0 -11   7        0.58       -8.44     10.95 o 
   1 -11   7       27.20       37.26     10.04 o 
   2 -11   7      153.09      136.93     10.53 o 
   3 -11   7       53.43       55.87      8.49 o 
   4 -11   7        0.52        4.68      8.56 o 
   5 -11   7        2.18        0.92      6.53 o 
   6 -11   7        8.02       11.18      5.49 o 
  -5 -10   7       30.05       27.13      6.68 o 
  -4 -10   7       80.94       90.14      9.04 o 
  -3 -10   7      225.66      211.91     10.31 o 
  -2 -10   7        6.24        0.34      6.75 o 
  -1 -10   7       94.65       80.75     10.67 o 
   0 -10   7       33.66       36.61      9.21 o 
   1 -10   7       16.46       14.75      9.31 o 
   2 -10   7       92.36      106.10     10.25 o 
   3 -10   7      101.59       94.99      7.48 o 
   4 -10   7        0.65        3.14      5.08 o 
   5 -10   7        0.18       -2.82      5.90 o 
   6 -10   7       27.60       33.31      5.87 o 
   7 -10   7       63.65       72.76      6.48 o 
  -6  -9   7       52.98       52.75      6.99 o 
  -5  -9   7       24.56       21.02      7.65 o 
  -4  -9   7       99.46      100.83     12.99 o 
  -3  -9   7        7.13       11.80      6.77 o 
  -2  -9   7      565.70      537.04      8.19 o 
  -1  -9   7       44.60       34.09      9.73 o 
   0  -9   7      190.42      175.97      9.19 o 
   1  -9   7      152.14      132.07      9.83 o 
   2  -9   7        1.97        6.94      8.48 o 
   3  -9   7      179.66      173.01      7.23 o 
   4  -9   7        8.04        8.25      5.28 o 
   5  -9   7        3.92        5.18      6.16 o 
   6  -9   7      118.74      103.45      4.90 o 
   7  -9   7       86.34       74.19      6.14 o 
   8  -9   7       26.75       32.50      6.33 o 
  -7  -8   7       22.56       23.11      6.75 o 
  -6  -8   7        5.28        9.39      6.24 o 
  -5  -8   7       38.76       42.66      6.94 o 
  -4  -8   7       17.82       29.19      6.27 o 
  -3  -8   7      320.68      329.40      6.19 o 
  -2  -8   7       14.73       19.57      5.39 o 
  -1  -8   7      297.59      286.24      9.29 o 
   0  -8   7      347.71      344.39      9.89 o 
   1  -8   7      186.40      174.07      9.03 o 
   2  -8   7      605.78      567.82      7.61 o 
   3  -8   7       13.97       12.26      4.92 o 
   4  -8   7      179.75      182.40      4.82 o 
   5  -8   7      125.37      122.90      5.21 o 
   6  -8   7      134.16      125.27      5.86 o 
   7  -8   7      176.93      165.44      5.80 o 
   8  -8   7       23.97       26.60      4.75 o 
   9  -8   7        0.44        3.68      6.13 o 
  -8  -7   7       21.53       32.66     11.51 o 
  -7  -7   7       13.97        7.24      9.55 o 
  -6  -7   7      115.33      132.13     11.84 o 
  -5  -7   7       23.84       24.83      6.27 o 
  -4  -7   7      138.28      141.46      6.66 o 
  -3  -7   7       46.28       54.38      6.26 o 
  -2  -7   7      425.58      436.66      6.88 o 
  -1  -7   7      246.73      286.56      8.71 o 
   0  -7   7      226.00      230.13      6.93 o 
   1  -7   7      254.17      240.44      9.13 o 
   2  -7   7       14.20       14.86      5.92 o 
   3  -7   7      718.87      719.57      9.68 o 
   4  -7   7       40.04       42.65      4.76 o 
   5  -7   7      653.63      642.27     12.23 o 
   6  -7   7      446.13      424.74      5.87 o 
   7  -7   7       52.25       52.11      4.77 o 
   8  -7   7      104.36      104.03      5.93 o 
   9  -7   7       23.55       27.97      6.48 o 
  10  -7   7        1.21        0.61      6.00 o 
  -9  -6   7       34.76       35.44      9.38 o 
  -8  -6   7        4.23       -4.27      9.85 o 
  -7  -6   7       37.27       39.79      8.11 o 
  -6  -6   7       11.62       15.10      7.12 o 
  -5  -6   7      279.29      258.85      8.43 o 
  -4  -6   7      405.35      410.42     20.86 o 
  -3  -6   7      686.69      709.81     18.50 o 
  -2  -6   7      211.31      233.94      5.72 o 
  -1  -6   7       73.10       81.40      8.41 o 
   0  -6   7      210.60      206.71      8.86 o 
   1  -6   7      232.06      223.55      8.58 o 
   2  -6   7      339.80      315.47      6.83 o 
   3  -6   7       10.23       12.31      3.95 o 
   4  -6   7       94.89       88.10      4.61 o 
   5  -6   7      210.81      205.62      7.27 o 
   6  -6   7      538.35      520.59     17.38 o 
   7  -6   7      291.66      278.23      4.75 o 
   8  -6   7        2.22        1.85      4.94 o 
   9  -6   7       94.16       89.72      5.50 o 
  10  -6   7      100.81      105.01      6.07 o 
  11  -6   7        8.83       15.12      5.52 o 
  -9  -5   7        0.61       11.90      9.88 o 
  -8  -5   7        4.02        8.28     10.26 o 
  -7  -5   7        9.29       11.12      6.96 o 
  -6  -5   7       48.13       42.45      6.61 o 
  -5  -5   7      124.00      115.74      5.54 o 
  -4  -5   7      145.55      148.78      6.60 o 
  -3  -5   7     1148.66     1131.95     18.18 o 
  -2  -5   7     1012.16     1052.45     28.27 o 
  -1  -5   7      660.42      684.18     20.25 o 
   0  -5   7     1422.06     1447.26     26.01 o 
   1  -5   7      110.90      120.49      6.21 o 
   2  -5   7      208.79      212.89      6.06 o 
   3  -5   7      103.49      106.72      4.06 o 
   4  -5   7      123.03      125.42      5.22 o 
   5  -5   7       28.34       30.51      4.50 o 
   6  -5   7       38.17       43.82      4.49 o 
   7  -5   7       91.25      108.60      4.85 o 
   8  -5   7      189.37      177.20      5.03 o 
   9  -5   7       77.17       82.76      4.72 o 
  10  -5   7       62.24       57.65      5.93 o 
  11  -5   7      111.53      121.01      5.64 o 
 -10  -4   7       31.62       35.98     10.47 o 
  -9  -4   7       35.85       42.43      9.40 o 
  -8  -4   7        1.58        1.95      7.06 o 
  -7  -4   7       70.71       54.47      9.19 o 
  -6  -4   7       19.09       19.00      6.11 o 
  -5  -4   7       47.05       58.00      7.36 o 
  -4  -4   7      642.59      636.27      8.20 o 
  -3  -4   7     1311.72     1318.71     21.02 o 
  -2  -4   7     1108.25     1174.25     12.31 o 
  -1  -4   7     1006.28     1029.78     19.94 o 
   0  -4   7     1130.33     1157.93     11.68 o 
   1  -4   7     2068.88     2101.48     14.30 o 
   2  -4   7      375.20      346.32     14.10 o 
   3  -4   7      255.14      261.67      6.38 o 
   4  -4   7      136.12      127.13      4.59 o 
   5  -4   7        4.66        3.97      4.42 o 
   6  -4   7       64.99       76.92      4.21 o 
   7  -4   7      165.14      163.10      4.61 o 
   8  -4   7      278.69      277.89      5.29 o 
   9  -4   7      194.48      187.32      4.75 o 
  10  -4   7      229.98      231.22      5.36 o 
  11  -4   7       41.80       37.00      5.66 o 
  12  -4   7       29.98       26.73      5.29 o 
 -10  -3   7       21.29        9.93      9.91 o 
  -9  -3   7       46.67       37.41      7.42 o 
  -8  -3   7        5.32        9.53      6.90 o 
  -7  -3   7       83.36       88.66      8.34 o 
  -6  -3   7       51.73       43.39      8.08 o 
  -5  -3   7       11.41       22.34      7.60 o 
  -4  -3   7      199.37      208.59      8.58 o 
  -3  -3   7     1907.45     1929.65     13.28 o 
  -2  -3   7      333.45      344.65      6.75 o 
  -1  -3   7      471.99      473.06      8.68 o 
   0  -3   7      916.03     1032.51     11.63 o 
   1  -3   7      231.08      235.00      5.82 o 
   2  -3   7      436.61      428.55      5.09 o 
   3  -3   7        5.80        5.38      4.05 o 
   4  -3   7      618.18      556.73     13.22 o 
   5  -3   7      445.73      401.45      5.76 o 
   6  -3   7        2.45        3.45      3.02 o 
   7  -3   7      264.16      242.35      4.72 o 
   8  -3   7     1120.77     1115.32     16.76 o 
   9  -3   7      684.70      628.48      5.49 o 
  10  -3   7      145.49      122.90      7.14 o 
  11  -3   7       78.10       82.99      5.75 o 
  12  -3   7       70.46       80.56      9.05 o 
 -10  -2   7       12.84       25.88      9.25 o 
  -9  -2   7       32.65       24.47      6.46 o 
  -8  -2   7       19.88       24.44      6.35 o 
  -7  -2   7      171.32      157.80      8.79 o 
  -6  -2   7      376.32      368.92      8.44 o 
  -5  -2   7      982.80      969.36     10.64 o 
  -4  -2   7        0.68        3.40      5.05 o 
  -3  -2   7      145.86      146.21      7.07 o 
  -2  -2   7       56.03       58.02      7.11 o 
  -1  -2   7      193.87      183.43      4.56 o 
   0  -2   7        1.35        2.15      4.82 o 
   1  -2   7     1196.25     1186.34     31.41 o 
   2  -2   7       10.10        8.50      3.27 o 
   3  -2   7     1008.75      956.98     21.14 o 
   4  -2   7      111.68       79.85      4.06 o 
   5  -2   7       97.05       99.48      3.73 o 
   6  -2   7       79.82       79.75      4.31 o 
   7  -2   7      286.59      270.32      5.61 o 
   8  -2   7     1301.33     1258.36     25.02 o 
   9  -2   7     1271.45     1249.06     12.75 o 
  10  -2   7      316.98      323.28      5.57 o 
  11  -2   7       47.41       60.93      5.35 o 
  12  -2   7       36.33       37.42      4.73 o 
  13  -2   7       12.44       18.92      6.41 o 
 -11  -1   7        0.95       -6.64      6.64 o 
 -10  -1   7       12.32       15.71      9.05 o 
  -9  -1   7        8.15        7.77      8.39 o 
  -8  -1   7       12.77       12.31      6.64 o 
  -7  -1   7       98.30       98.54      9.33 o 
  -6  -1   7        7.26       15.38      5.05 o 
  -5  -1   7       82.54       90.27      5.59 o 
  -4  -1   7       66.38       96.51      7.16 o 
  -3  -1   7      171.87      183.90      7.67 o 
  -2  -1   7      305.95      297.58      7.86 o 
  -1  -1   7      236.33      195.53      4.89 o 
   0  -1   7      445.32      479.04      5.45 o 
   1  -1   7     1647.54     1673.42     12.70 o 
   2  -1   7      477.20      456.86      4.96 o 
   3  -1   7      119.30       96.30      3.70 o 
   4  -1   7     2097.43     2030.51     54.99 o 
   5  -1   7      125.33      134.42      5.11 o 
   6  -1   7      144.46      132.99      4.15 o 
   7  -1   7      452.94      447.61     11.47 o 
   8  -1   7        1.59        4.99      4.20 o 
   9  -1   7     1190.78     1138.56     26.10 o 
  10  -1   7      248.03      258.83      4.64 o 
  11  -1   7       50.84       51.57      4.18 o 
  12  -1   7       35.34       40.32      9.66 o 
  13  -1   7       61.32       70.91      6.58 o 
 -11   0   7       25.62       21.49      6.67 o 
 -10   0   7        0.48        5.29      6.72 o 
  -9   0   7       65.29       79.53      8.06 o 
  -8   0   7      109.82      116.87      6.43 o 
  -7   0   7      228.81      220.46      5.83 o 
  -6   0   7       11.25        9.64      4.87 o 
  -5   0   7      741.27      761.96     21.06 o 
  -4   0   7        0.65        5.27      5.59 o 
  -3   0   7       61.44       64.49      4.64 o 
  -2   0   7       92.55       96.57      7.11 o 
  -1   0   7      160.95      194.39      7.79 o 
   0   0   7      156.63      186.29      9.11 o 
   1   0   7      147.70      141.82      7.33 o 
   2   0   7       37.59       36.40      4.00 o 
   3   0   7      956.74      970.74     29.37 o 
   4   0   7      754.92      770.55     22.10 o 
   5   0   7      496.15      532.89     18.55 o 
   6   0   7      483.50      470.94     11.51 o 
   7   0   7        4.16        4.46      3.61 o 
   8   0   7     1949.41     1813.09     15.99 o 
   9   0   7       56.91       47.34      4.56 o 
  10   0   7       44.04       37.90      3.76 o 
  11   0   7        2.94        5.55      4.52 o 
  12   0   7        0.80       -1.55      5.38 o 
  13   0   7       19.31       16.20      5.11 o 
 -11   1   7       91.10       99.35      5.97 o 
 -10   1   7       21.04       24.92      7.19 o 
  -9   1   7      249.19      247.77     12.97 o 
  -8   1   7      169.67      157.65      6.67 o 
  -7   1   7       28.71       29.73      5.31 o 
  -6   1   7      236.48      254.23     10.44 o 
  -5   1   7        0.29        3.54      3.96 o 
  -4   1   7        3.64        2.50      3.84 o 
  -3   1   7      262.14      314.35      6.47 o 
  -2   1   7       81.24       79.36      4.77 o 
  -1   1   7      352.89      376.68      8.90 o 
   0   1   7        0.59        3.49      7.35 o 
   1   1   7      160.07      184.70      7.96 o 
   2   1   7     2214.42     2311.40    223.07 o 
   3   1   7      372.64      392.54     16.24 o 
   4   1   7      277.20      322.43     13.59 o 
   5   1   7     1104.80     1194.21     33.67 o 
   6   1   7     1468.67     1457.08     19.02 o 
   7   1   7      726.52      725.83     10.53 o 
   8   1   7      151.88      145.63      4.30 o 
   9   1   7      486.07      450.17      6.55 o 
  10   1   7        1.58        2.84      3.98 o 
  11   1   7       14.36       17.03      4.57 o 
  12   1   7       15.79       26.23      5.45 o 
  13   1   7        0.70        9.48      5.44 o 
 -11   2   7      105.71      114.90      6.53 o 
 -10   2   7      269.41      308.74      7.67 o 
  -9   2   7      132.57      125.59      6.14 o 
  -8   2   7      326.93      325.74      7.18 o 
  -7   2   7      502.45      474.50     16.92 o 
  -6   2   7       10.01       15.00      5.17 o 
  -5   2   7      104.11      116.64      4.33 o 
  -4   2   7      126.74      123.60      4.33 o 
  -3   2   7      506.03      555.66      9.86 o 
  -2   2   7      488.90      568.41     12.13 o 
  -1   2   7     2298.99     2388.38     62.37 o 
   0   2   7      152.21      139.46      7.64 o 
   1   2   7       52.04       39.28      4.18 o 
   2   2   7        8.46        8.40      6.75 o 
   3   2   7       39.11       36.40      3.15 o 
   4   2   7      143.28      168.97      4.24 o 
   5   2   7      791.22      837.53     20.23 o 
   6   2   7      191.09      182.36      4.74 o 
   7   2   7      198.60      192.43      8.83 o 
   8   2   7      544.16      501.70      5.75 o 
   9   2   7        0.55        4.01      4.19 o 
  10   2   7      142.17      145.33      4.93 o 
  11   2   7       20.54       19.43      5.21 o 
  12   2   7        0.49       -0.25      5.07 o 
  13   2   7      156.72      174.62      6.33 o 
 -11   3   7       97.03      105.16      7.96 o 
 -10   3   7       57.93       72.32      6.78 o 
  -9   3   7      158.87      159.28      6.77 o 
  -8   3   7       83.90       87.30      5.80 o 
  -7   3   7      151.87      134.95      5.39 o 
  -6   3   7      411.25      412.34      6.25 o 
  -5   3   7        3.06        4.83      3.90 o 
  -4   3   7      406.89      417.63      7.91 o 
  -3   3   7      535.39      527.75      6.20 o 
  -2   3   7      143.02      164.41      5.11 o 
  -1   3   7      134.92      149.74      5.68 o 
   0   3   7       34.93       40.31      5.33 o 
   2   3   7     1492.64     1752.98     12.53 o 
   3   3   7      407.95      446.10     16.91 o 
   4   3   7      618.00      719.12     19.17 o 
   5   3   7       11.12       18.67      3.92 o 
   6   3   7        6.94       16.52      3.56 o 
   7   3   7        0.13        1.83      3.83 o 
   8   3   7        1.14        4.83      3.49 o 
   9   3   7      156.21      161.96      4.59 o 
  10   3   7      353.50      332.06      5.40 o 
  11   3   7      103.07       96.47      5.35 o 
  12   3   7       86.66       93.30      7.12 o 
  13   3   7        1.33        9.90      5.91 o 
 -11   4   7      184.75      183.72      8.20 o 
 -10   4   7      126.24      127.44     12.53 o 
  -9   4   7        3.00        3.20      5.30 o 
  -8   4   7      196.44      188.73      9.74 o 
  -7   4   7       60.39       70.97      4.65 o 
  -6   4   7       11.09       21.49      5.04 o 
  -5   4   7      826.11      862.80     11.54 o 
  -4   4   7      287.20      275.02      7.26 o 
  -3   4   7     1473.92     1374.56     27.80 o 
  -2   4   7     2817.48     2718.79     25.69 o 
  -1   4   7      188.54      165.41      5.36 o 
   0   4   7      282.66      252.12      7.78 o 
   1   4   7     2142.69     2149.56     63.75 o 
   2   4   7      430.69      570.14      9.26 o 
   3   4   7      986.37      964.63     24.67 o 
   4   4   7     1519.51     1662.83     30.20 o 
   5   4   7     1474.92     1573.94     31.18 o 
   6   4   7       23.26       27.57      3.99 o 
   7   4   7      135.62      133.21      4.37 o 
   8   4   7      228.91      218.18      4.27 o 
   9   4   7      335.47      337.31      5.91 o 
  10   4   7      431.59      435.01      6.98 o 
  11   4   7       22.32       29.62      4.94 o 
  12   4   7        1.20        4.73      6.07 o 
  13   4   7       68.77       83.90      5.06 o 
 -11   5   7      170.04      183.75      7.89 o 
 -10   5   7      178.26      179.97     15.51 o 
  -9   5   7      123.20      131.04      4.99 o 
  -8   5   7      229.34      237.40     16.04 o 
  -7   5   7      395.96      403.61      6.78 o 
  -6   5   7       56.83       48.42      5.32 o 
  -5   5   7        7.61        9.67      4.23 o 
  -4   5   7     1351.01     1371.07      8.09 o 
  -3   5   7      422.86      429.50      5.87 o 
  -2   5   7      429.27      379.72      5.92 o 
  -1   5   7      330.18      313.53      9.57 o 
   0   5   7     1679.06     1556.36     55.84 o 
   1   5   7      297.28      291.06     14.59 o 
   2   5   7      876.64      912.53     67.42 o 
   3   5   7       12.98       20.88      3.92 o 
   4   5   7      824.03      910.86     27.94 o 
   5   5   7      472.78      505.66      6.27 o 
   6   5   7       30.25       26.15      3.40 o 
   7   5   7      411.82      390.16      5.10 o 
   8   5   7      124.16      123.98      5.55 o 
   9   5   7        0.98        9.03      4.64 o 
  10   5   7       59.28       59.63      4.93 o 
  11   5   7        1.98        0.31      5.25 o 
  12   5   7       39.80       51.92      5.60 o 
  13   5   7       19.81       20.75      6.38 o 
 -11   6   7      120.35      119.04      6.91 o 
 -10   6   7      151.50      174.47     10.33 o 
  -9   6   7      297.46      312.57      6.07 o 
  -8   6   7      887.52      852.78     19.12 o 
  -7   6   7      139.81      141.39      6.49 o 
  -6   6   7       88.88       99.98      8.72 o 
  -5   6   7       80.70       80.32      4.61 o 
  -4   6   7      325.12      295.36      6.16 o 
  -3   6   7      409.70      358.79      5.22 o 
  -2   6   7     1300.80     1285.55     30.69 o 
  -1   6   7      209.03      190.59      5.37 o 
   0   6   7       26.10       18.13      4.40 o 
   1   6   7     1066.99     1134.49     78.07 o 
   2   6   7     1045.70      983.40     73.28 o 
   3   6   7      209.36      202.85      4.64 o 
   4   6   7       31.65       32.72      4.24 o 
   5   6   7       50.62       53.53      4.03 o 
   6   6   7       37.75       41.58      3.96 o 
   7   6   7        4.31        5.03      4.34 o 
   8   6   7     2720.37     2667.05     31.16 o 
   9   6   7        0.45        5.74      4.59 o 
  10   6   7        9.05        8.15      5.09 o 
  11   6   7        5.62        6.18      5.12 o 
  12   6   7       34.46       35.28      5.05 o 
  13   6   7        4.34        7.50      6.17 o 
 -10   7   7       84.46       96.26      6.28 o 
  -9   7   7      267.72      293.45      7.30 o 
  -8   7   7      195.09      184.14      5.69 o 
  -7   7   7     1275.64     1293.32      8.14 o 
  -6   7   7        4.52        5.79      5.24 o 
  -5   7   7       14.29       20.16      5.28 o 
  -4   7   7      846.59      822.56     15.13 o 
  -3   7   7     2824.89     2661.86     10.51 o 
  -2   7   7      584.42      503.92      6.26 o 
  -1   7   7     1026.90      921.14     29.33 o 
   0   7   7     4231.20     3939.85     82.90 o 
   1   7   7      377.39      316.43     19.16 o 
   2   7   7      184.92      147.07      8.01 o 
   3   7   7      346.96      332.58      8.57 o 
   4   7   7       50.89       37.61      4.17 o 
   5   7   7       83.93       66.92      4.33 o 
   6   7   7        2.95        5.67      4.12 o 
   7   7   7     1138.09     1068.63     25.77 o 
   8   7   7      163.68      179.89      6.12 o 
   9   7   7      250.64      220.68      9.43 o 
  10   7   7       65.30       71.24      6.40 o 
  11   7   7       17.05       22.81      6.67 o 
  12   7   7       10.86        8.78      6.92 o 
  13   7   7       16.95       26.54      9.11 o 
 -10   8   7       80.74       82.47      7.81 o 
  -9   8   7       25.47       27.48      6.37 o 
  -8   8   7      538.34      527.78      7.40 o 
  -7   8   7       31.03       40.81      5.77 o 
  -6   8   7       57.63       68.88      6.31 o 
  -5   8   7      234.70      244.27      7.85 o 
  -4   8   7      673.47      645.17     17.43 o 
  -3   8   7     1681.91     1559.46     28.41 o 
  -2   8   7     2649.11     2539.96     44.64 o 
  -1   8   7      715.23      652.12      6.94 o 
   0   8   7      677.15      573.83     20.77 o 
   1   8   7     2441.86     2460.37    121.64 o 
   2   8   7      944.38      791.67     12.02 o 
   3   8   7      490.85      484.50     16.36 o 
   4   8   7      398.49      389.49     11.65 o 
   5   8   7       73.46       68.47      4.36 o 
   6   8   7       29.39       27.06      5.15 o 
   7   8   7      401.65      403.01      6.02 o 
   8   8   7      418.11      400.27      7.03 o 
   9   8   7      126.40      134.63      6.48 o 
  10   8   7        0.53        6.64      6.43 o 
  11   8   7        0.71       -2.64      7.25 o 
  12   8   7       21.54       10.25      7.33 o 
 -10   9   7       17.36       18.55      6.50 o 
  -9   9   7       33.08       33.48      6.52 o 
  -8   9   7       24.74       34.55      6.26 o 
  -7   9   7      205.46      198.69      6.61 o 
  -6   9   7      110.03      113.13      4.93 o 
  -5   9   7       63.46       64.34      4.61 o 
  -4   9   7      160.38      143.53      4.86 o 
  -3   9   7     1034.53      976.89      9.18 o 
  -2   9   7     1288.79     1201.97     13.64 o 
  -1   9   7      908.04      847.62      9.05 o 
   0   9   7      984.55      987.77     37.54 o 
   1   9   7      711.46      643.65     48.65 o 
   2   9   7     1534.11     1447.53     13.26 o 
   3   9   7      164.83      175.67      9.18 o 
   4   9   7      384.24      398.34      9.89 o 
   5   9   7      804.74      819.29     14.79 o 
   6   9   7       26.95       38.72      6.29 o 
   7   9   7       31.46       35.78      7.41 o 
   8   9   7      342.50      338.08      7.38 o 
   9   9   7      113.10      106.99      6.53 o 
  10   9   7       35.47       34.22      6.90 o 
  11   9   7      152.88      161.85      6.51 o 
  12   9   7        6.95       11.26      7.81 o 
  -9  10   7       50.80       42.06      7.15 o 
  -8  10   7       12.87       12.77      5.71 o 
  -7  10   7        9.06       18.21      6.14 o 
  -6  10   7       62.36       72.60      5.57 o 
  -5  10   7      202.71      210.55      8.16 o 
  -4  10   7      529.57      535.00     14.72 o 
  -3  10   7      383.48      383.47      6.31 o 
  -2  10   7      481.32      476.41     11.15 o 
  -1  10   7     1505.36     1468.26     16.47 o 
   0  10   7      989.39      947.13     17.95 o 
   1  10   7      344.42      338.97     17.87 o 
   2  10   7     1646.42     1597.57     13.42 o 
   3  10   7       56.93       64.34      5.27 o 
   4  10   7      503.89      494.62      9.36 o 
   5  10   7        2.39        4.37      4.29 o 
   6  10   7      331.25      364.27      6.87 o 
   7  10   7      254.65      259.96      6.53 o 
   8  10   7      398.70      405.56     10.30 o 
   9  10   7      304.67      281.21      9.53 o 
  10  10   7      223.76      228.31      9.77 o 
  11  10   7        6.64        2.01      7.55 o 
  12  10   7       74.08       79.83      8.81 o 
  -9  11   7       23.47       22.41      8.12 o 
  -8  11   7       30.75       29.18      6.86 o 
  -7  11   7       15.15       20.52      5.34 o 
  -6  11   7      120.82      130.96     13.20 o 
  -5  11   7      235.67      246.60     10.83 o 
  -4  11   7        7.92       19.35      5.38 o 
  -3  11   7      302.91      301.00      7.47 o 
  -2  11   7      622.81      632.69     14.68 o 
  -1  11   7     1558.75     1568.99     41.92 o 
   0  11   7      270.19      261.28      5.96 o 
   1  11   7      672.25      684.79     18.33 o 
   2  11   7       26.55       23.77      7.68 o 
   3  11   7      153.59      151.12      5.87 o 
   4  11   7       32.97       41.30      5.76 o 
   5  11   7      171.20      197.20      6.20 o 
   6  11   7      385.14      370.27     14.38 o 
   7  11   7       93.97      108.69      6.33 o 
   8  11   7      122.48      117.82      8.98 o 
   9  11   7      470.77      425.06     20.69 o 
  10  11   7      163.06      162.24     10.97 o 
  11  11   7       99.57       87.60     10.60 o 
  -8  12   7       24.63       25.50      7.01 o 
  -7  12   7       21.48       21.78      6.81 o 
  -6  12   7       43.33       48.71      6.58 o 
  -5  12   7      140.65      141.85      6.23 o 
  -4  12   7      208.32      192.95      8.58 o 
  -3  12   7       41.94       40.25      4.79 o 
  -2  12   7       97.26       99.44      6.06 o 
  -1  12   7      354.54      336.77      5.52 o 
   0  12   7      176.54      186.93      5.88 o 
   1  12   7      705.85      642.80     10.21 o 
   2  12   7       27.46       31.99      5.83 o 
   3  12   7       35.44       39.94      5.95 o 
   4  12   7      226.84      226.71     12.02 o 
   5  12   7      250.83      248.09      6.48 o 
   6  12   7      137.69      149.28      5.65 o 
   7  12   7      198.41      188.85      6.57 o 
   8  12   7      149.40      148.81      7.86 o 
   9  12   7      140.50      141.73      7.22 o 
  10  12   7       53.49       58.73      7.67 o 
  11  12   7      112.67      108.70      7.54 o 
  -7  13   7      100.21      110.19      7.57 o 
  -6  13   7       49.70       45.47      6.78 o 
  -5  13   7       72.09       73.14      6.95 o 
  -4  13   7       10.06        2.92      6.19 o 
  -3  13   7        5.53        4.65      5.16 o 
  -2  13   7       29.32       28.61      5.62 o 
  -1  13   7       54.82       57.63      5.73 o 
   0  13   7      172.68      171.48      6.14 o 
   1  13   7      109.10      127.56      9.23 o 
   2  13   7      288.46      261.87      6.69 o 
   3  13   7      457.01      414.97      6.65 o 
   4  13   7      208.49      191.15      9.78 o 
   5  13   7      296.35      292.75     13.30 o 
   6  13   7      462.46      446.18     12.89 o 
   7  13   7       17.80       27.93      6.57 o 
   8  13   7       75.11       76.30      7.54 o 
   9  13   7       31.48       29.35      6.42 o 
  10  13   7      116.08      131.99      8.38 o 
  -7  14   7       37.07       33.87     12.11 o 
  -6  14   7      104.12      115.85      9.76 o 
  -5  14   7       35.42       45.77      7.47 o 
  -4  14   7        3.25        5.01      6.65 o 
  -3  14   7       27.47       30.91      6.66 o 
  -2  14   7       40.28       39.48      6.04 o 
  -1  14   7       18.24       29.65      6.16 o 
   0  14   7       84.83       89.33      6.18 o 
   1  14   7      208.54      190.47      9.62 o 
   2  14   7      231.24      240.54      7.04 o 
   3  14   7      168.92      169.83      7.22 o 
   4  14   7       85.31       69.60      6.87 o 
   5  14   7      437.99      399.72      5.96 o 
   6  14   7       46.87       52.56      7.12 o 
   7  14   7       22.14       27.11      7.18 o 
   8  14   7      113.71      109.82      7.72 o 
   9  14   7       95.80      116.06      8.37 o 
  -5  15   7       11.75       14.39      7.53 o 
  -4  15   7       23.30       19.75      6.52 o 
  -3  15   7        2.08        2.88      5.99 o 
  -2  15   7       21.36       24.60      7.26 o 
  -1  15   7       79.10       68.22      6.87 o 
   0  15   7       25.69       29.12      7.35 o 
   1  15   7        1.89       -1.84      9.99 o 
   2  15   7       49.13       36.51      7.46 o 
   3  15   7       66.47       59.10      7.32 o 
   4  15   7       81.24       80.63     10.57 o 
   5  15   7       29.12       33.54      6.81 o 
   6  15   7       62.09       61.31      6.90 o 
   7  15   7       44.01       52.23      7.61 o 
   8  15   7      104.99       99.16      7.95 o 
  -4  16   7        0.41        4.35      6.86 o 
  -3  16   7       12.31       15.05      8.11 o 
  -2  16   7       41.38       52.13      6.63 o 
  -1  16   7       55.74       50.11      6.24 o 
   0  16   7        7.73        7.87      9.65 o 
   1  16   7        1.94        2.80      6.75 o 
   2  16   7        0.27        2.44      6.71 o 
   3  16   7       16.37       17.18      8.39 o 
   4  16   7        3.45       -0.33      8.49 o 
   5  16   7      100.48       89.17      8.40 o 
   6  16   7        2.93       -0.15      7.53 o 
  -2  17   7        1.45       -0.81      8.74 o 
  -1  17   7        2.97        9.84     11.96 o 
   0  17   7        0.14        5.21      8.60 o 
   1  17   7       49.48       42.57      8.90 o 
   2  17   7        2.86        3.81      8.33 o 
   3  17   7       11.62        9.05      9.72 o 
   4  17   7       49.81       56.43      8.56 o 
  -2 -11   8       22.09       26.53      7.24 o 
  -1 -11   8        7.63        5.31      6.82 o 
   0 -11   8       62.95       51.01     12.05 o 
   1 -11   8       29.32       29.99      8.74 o 
   2 -11   8        7.81        9.47     10.61 o 
   3 -11   8        1.10        8.61     10.84 o 
   4 -11   8        1.45       -1.13      8.65 o 
  -4 -10   8        4.66        8.67     13.11 o 
  -3 -10   8        1.64        8.23      7.40 o 
  -2 -10   8       28.95       31.27      7.60 o 
  -1 -10   8       14.51       11.96      7.33 o 
   0 -10   8       49.99       55.39      7.97 o 
   1 -10   8       21.37       17.57      7.84 o 
   2 -10   8       91.92       91.12     10.11 o 
   3 -10   8        7.92        2.06     10.62 o 
   4 -10   8        5.74        3.09      6.58 o 
   5 -10   8        7.78        7.10      6.36 o 
   6 -10   8       28.19       43.06      6.62 o 
  -5  -9   8        4.71        6.35      8.21 o 
  -4  -9   8        1.69        0.83      8.09 o 
  -3  -9   8       72.84       73.90      6.30 o 
  -2  -9   8        0.24        5.03      6.43 o 
  -1  -9   8       71.92       62.54      8.55 o 
   0  -9   8       87.93       84.11     10.10 o 
   1  -9   8      216.63      210.66      7.88 o 
   2  -9   8        3.48       10.16      9.74 o 
   3  -9   8      169.67      173.67      7.61 o 
   4  -9   8        4.81       10.94      5.08 o 
   5  -9   8        0.72       10.04      6.01 o 
   6  -9   8       16.83       25.75      5.87 o 
   7  -9   8      125.98      122.99      6.35 o 
   8  -9   8      126.44      125.70      6.55 o 
  -6  -8   8      108.67       91.61      5.99 o 
  -5  -8   8        8.83        9.88      7.27 o 
  -4  -8   8       29.65       34.61      6.61 o 
  -3  -8   8       62.94       55.99      5.86 o 
  -2  -8   8        2.53        6.87      5.61 o 
  -1  -8   8       15.29       21.95      6.37 o 
   0  -8   8      139.88      125.35      9.84 o 
   1  -8   8       52.71       37.60      8.49 o 
   2  -8   8      640.46      631.60     10.67 o 
   3  -8   8        0.35       -0.77      6.95 o 
   4  -8   8       88.86       91.43      5.10 o 
   5  -8   8        1.15        0.40      4.84 o 
   6  -8   8       24.62       19.58      5.33 o 
   7  -8   8       76.71       74.47      5.31 o 
   8  -8   8       76.31       77.32      6.29 o 
   9  -8   8       17.92       25.21      6.12 o 
  -7  -7   8       86.66       86.84      5.95 o 
  -6  -7   8        9.28       12.35      6.36 o 
  -5  -7   8      100.58      102.74      8.60 o 
  -4  -7   8       36.61       46.98      6.67 o 
  -3  -7   8        6.17        9.45      5.60 o 
  -2  -7   8      128.36      130.06      9.13 o 
  -1  -7   8        8.42       10.62      4.53 o 
   0  -7   8       49.20       45.59      8.17 o 
   1  -7   8      147.74      136.36      9.03 o 
   2  -7   8        1.75        7.03      6.23 o 
   3  -7   8      230.90      217.76      6.41 o 
   4  -7   8      165.29      162.13      8.73 o 
   5  -7   8        6.74        9.72      5.06 o 
   6  -7   8        0.78       -2.38      5.24 o 
   7  -7   8        6.38        6.53      5.24 o 
   8  -7   8       49.12       47.07      4.81 o 
   9  -7   8       14.64       15.81      6.11 o 
  10  -7   8        7.02        9.95      6.39 o 
  -8  -6   8       22.50       22.24      9.18 o 
  -7  -6   8        4.21       11.46      8.05 o 
  -6  -6   8      317.82      298.18      8.46 o 
  -5  -6   8       43.05       38.75      5.90 o 
  -4  -6   8       24.01       27.99      4.50 o 
  -3  -6   8       30.91       38.47      5.33 o 
  -2  -6   8        0.64        5.15      4.81 o 
  -1  -6   8        8.81        7.23      4.84 o 
   0  -6   8       20.52       23.38      8.17 o 
   1  -6   8       24.03       29.60      8.40 o 
   2  -6   8       11.38       14.35      7.56 o 
   3  -6   8       64.64       53.14      4.83 o 
   4  -6   8       21.14       32.64      4.05 o 
   5  -6   8        1.53       -2.60      4.66 o 
   6  -6   8       31.72       38.45      5.00 o 
   7  -6   8       17.63       18.36      4.98 o 
   8  -6   8        0.99       -1.05      4.76 o 
   9  -6   8        9.04        9.05      5.58 o 
  10  -6   8       11.25       18.27      6.24 o 
  11  -6   8       63.10       66.45      6.16 o 
  -9  -5   8       18.14       21.65     11.90 o 
  -8  -5   8       58.63       58.73     10.81 o 
  -7  -5   8      179.88      168.97      7.99 o 
  -6  -5   8       76.86       68.17      7.48 o 
  -5  -5   8        4.66        7.28      6.85 o 
  -4  -5   8       50.43       54.94      4.50 o 
  -3  -5   8        4.78        4.60      4.77 o 
  -2  -5   8        0.51        3.60      4.99 o 
  -1  -5   8       86.11       99.97      4.83 o 
   0  -5   8      164.82      176.97      6.52 o 
   1  -5   8        0.08        0.74      7.76 o 
   2  -5   8      185.63      173.09      6.00 o 
   3  -5   8       74.19       59.42      6.00 o 
   4  -5   8      159.40      137.79      7.82 o 
   5  -5   8       56.03       59.55      4.84 o 
   6  -5   8        2.74        1.04      4.01 o 
   7  -5   8       28.05       24.26      4.34 o 
   8  -5   8       28.19       22.26      5.11 o 
   9  -5   8       18.97       19.97      5.33 o 
  10  -5   8       24.39       18.91      5.73 o 
  11  -5   8        3.16       13.10      6.10 o 
  -9  -4   8       91.97       77.36      8.39 o 
  -8  -4   8        9.54        7.57      9.16 o 
  -7  -4   8      220.01      216.19      9.98 o 
  -6  -4   8      434.66      387.61      7.76 o 
  -5  -4   8       39.87       39.76      6.24 o 
  -4  -4   8       57.09       53.94      6.42 o 
  -3  -4   8      111.17      120.91      5.16 o 
  -2  -4   8      105.00       92.11      4.39 o 
  -1  -4   8      407.25      426.96      9.09 o 
   0  -4   8       82.79      104.68      7.96 o 
   1  -4   8      360.50      391.86      9.66 o 
   2  -4   8       36.18       35.54      4.37 o 
   3  -4   8       43.50       34.20      3.82 o 
   4  -4   8      119.14      105.06      3.90 o 
   5  -4   8       15.78       17.15      4.24 o 
   6  -4   8       84.25       83.50      4.70 o 
   7  -4   8       69.88       64.92      4.75 o 
   8  -4   8       15.68       11.26      4.95 o 
   9  -4   8        3.12        9.72      6.84 o 
  10  -4   8        1.29        2.82      4.85 o 
  11  -4   8       89.70      100.38      5.75 o 
  12  -4   8        4.44        7.66      6.51 o 
  -9  -3   8        2.82        2.44     10.47 o 
  -8  -3   8       69.26       79.67      9.18 o 
  -7  -3   8      232.31      223.47      9.85 o 
  -6  -3   8      293.99      294.56      9.00 o 
  -5  -3   8       81.49       80.48      8.16 o 
  -4  -3   8      182.92      186.08      6.41 o 
  -3  -3   8      553.28      557.90      8.22 o 
  -2  -3   8      997.84     1015.50     33.75 o 
  -1  -3   8      180.83      181.80      5.94 o 
   0  -3   8      628.72      642.58      7.29 o 
   1  -3   8        4.15        5.45      4.78 o 
   2  -3   8       54.47       53.21      6.12 o 
   3  -3   8      100.87       88.83      3.80 o 
   4  -3   8       31.21       40.53      4.19 o 
   5  -3   8        5.78        6.02      3.72 o 
   6  -3   8       16.65       19.40      4.15 o 
   7  -3   8        0.28       -1.46      4.29 o 
   8  -3   8      218.63      212.66      5.17 o 
   9  -3   8       12.65       16.62      4.96 o 
  10  -3   8        1.29        3.79      4.55 o 
  11  -3   8       47.04       42.39      5.69 o 
  12  -3   8       15.31       12.98      5.66 o 
 -10  -2   8       59.36       52.52     10.30 o 
  -9  -2   8      182.82      169.57     10.63 o 
  -8  -2   8       10.30       13.88      6.74 o 
  -7  -2   8      172.48      162.48      6.89 o 
  -6  -2   8       13.50       16.06      7.55 o 
  -5  -2   8      119.10      123.26      8.33 o 
  -4  -2   8      585.33      606.22      9.48 o 
  -3  -2   8      496.29      482.26      9.63 o 
  -2  -2   8      220.16      238.63      8.02 o 
  -1  -2   8      978.16      981.99      6.61 o 
   0  -2   8      490.89      473.93      5.46 o 
   1  -2   8      624.82      703.91     16.27 o 
   2  -2   8      456.76      392.63     17.83 o 
   3  -2   8      543.53      542.25     18.45 o 
   4  -2   8      232.67      237.08      6.77 o 
   5  -2   8       38.60       38.26      4.17 o 
   6  -2   8      173.72      168.47      4.49 o 
   7  -2   8       14.96       15.60      4.20 o 
   8  -2   8      119.54      119.38      4.40 o 
   9  -2   8       16.08       20.47      4.20 o 
  10  -2   8        0.59        6.13      4.69 o 
  11  -2   8        0.80       -1.83      4.64 o 
  12  -2   8        0.01        7.37      5.60 o 
 -10  -1   8      221.10      215.52      6.57 o 
  -9  -1   8      108.26      114.08     11.68 o 
  -8  -1   8      180.08      193.16     14.10 o 
  -7  -1   8      220.62      208.27     12.39 o 
  -6  -1   8      231.50      233.85     10.37 o 
  -5  -1   8       14.93       15.53      7.11 o 
  -4  -1   8      212.78      223.80      7.90 o 
  -3  -1   8      769.41      751.57     10.18 o 
  -2  -1   8      583.44      598.22      9.60 o 
  -1  -1   8     1652.37     1723.35     53.58 o 
   0  -1   8     1837.43     1816.22      8.62 o 
   1  -1   8      680.81      702.27      8.71 o 
   2  -1   8      684.18      668.58      9.65 o 
   3  -1   8     1153.37     1216.35     16.81 o 
   4  -1   8      400.89      385.68      6.57 o 
   5  -1   8      163.47      164.47      4.44 o 
   6  -1   8      838.02      803.87     27.20 o 
   7  -1   8       71.90       70.01     10.43 o 
   8  -1   8       15.99       14.33      4.31 o 
   9  -1   8       47.54       49.43      7.14 o 
  10  -1   8       17.89       19.54      4.77 o 
  11  -1   8       27.28       25.07      5.09 o 
  12  -1   8        0.09        2.85      5.30 o 
  13  -1   8        0.50        3.91      6.42 o 
 -10   0   8      256.77      261.30      7.93 o 
  -9   0   8      451.07      480.45      7.01 o 
  -8   0   8      124.37      142.08      6.70 o 
  -7   0   8      144.98      150.80      5.93 o 
  -6   0   8        2.16        3.60      4.49 o 
  -5   0   8      166.91      151.20      4.84 o 
  -4   0   8      177.39      193.92      5.75 o 
  -3   0   8     1344.70     1334.31     12.02 o 
  -2   0   8     1393.32     1363.24     12.60 o 
  -1   0   8      402.91      472.37      9.87 o 
   0   0   8     7394.14     8429.51    253.03 o 
   1   0   8     3995.69     4239.09     66.16 o 
   2   0   8      211.73      209.16     16.80 o 
   3   0   8        4.11        5.54      3.07 o 
   4   0   8      179.95      171.73      8.41 o 
   5   0   8        9.98       15.06      4.09 o 
   6   0   8      676.09      685.12     12.11 o 
   7   0   8     1052.73     1000.60      7.78 o 
   8   0   8        7.37       11.31      4.28 o 
   9   0   8        4.47        6.07      4.05 o 
  10   0   8      194.67      187.57      5.17 o 
  11   0   8       85.69       84.30      5.15 o 
  12   0   8        9.21        4.09      5.41 o 
  13   0   8       14.63       23.57      6.52 o 
 -10   1   8      241.72      244.10      7.50 o 
  -9   1   8       93.40       86.46      6.99 o 
  -8   1   8      242.66      232.05      8.20 o 
  -7   1   8      225.09      230.19      5.26 o 
  -6   1   8       25.23       32.68      5.26 o 
  -5   1   8       25.41       24.82      5.13 o 
  -4   1   8      221.03      248.74      5.45 o 
  -3   1   8      438.57      435.69     23.43 o 
  -2   1   8      103.38       73.35      5.32 o 
  -1   1   8    12308.01    12444.29     37.44 o 
   0   1   8      850.96     1031.26     42.91 o 
   1   1   8     3156.69     3588.95     78.75 o 
   2   1   8     1622.77     1683.18    135.74 o 
   3   1   8      530.34      555.15     13.50 o 
   4   1   8      387.24      439.92     13.54 o 
   5   1   8      900.03      866.01     21.54 o 
   6   1   8      645.63      632.99     24.07 o 
   7   1   8      296.04      306.97      4.61 o 
   8   1   8      396.85      398.10     10.12 o 
   9   1   8       55.83       54.78      4.66 o 
  10   1   8       56.58       60.44      4.98 o 
  11   1   8       98.56       89.27      5.22 o 
  12   1   8       42.42       50.21      5.78 o 
  13   1   8       82.55       94.75      6.18 o 
 -11   2   8       10.55       18.17      6.99 o 
 -10   2   8      113.91      107.84      7.13 o 
  -9   2   8      138.62      131.62      6.31 o 
  -8   2   8       57.00       62.09      5.28 o 
  -7   2   8       67.42       71.88      4.56 o 
  -6   2   8      552.01      585.61     22.59 o 
  -5   2   8      613.20      596.28     23.49 o 
  -4   2   8      905.56      908.50     22.41 o 
  -3   2   8     1083.06     1029.79     34.59 o 
  -2   2   8     1890.58     1838.17     49.23 o 
  -1   2   8     3292.58     3891.33    128.83 o 
   1   2   8     1162.07     1171.42     40.21 o 
   2   2   8     2141.79     2060.70     79.79 o 
   3   2   8     1633.92     1507.56     25.63 o 
   4   2   8       30.69       47.92      3.85 o 
   5   2   8      875.79      805.79     17.22 o 
   6   2   8     2145.34     2139.62     59.78 o 
   7   2   8      823.66      807.35      9.51 o 
   8   2   8       23.86       25.76      4.23 o 
   9   2   8      143.94      142.17      4.05 o 
  10   2   8      149.88      147.19      4.45 o 
  11   2   8       83.58       79.85      5.43 o 
  12   2   8       30.54       48.27      5.58 o 
  13   2   8       15.17       13.63      5.61 o 
 -11   3   8       18.49       21.74      7.79 o 
 -10   3   8        0.42       -0.76      6.80 o 
  -9   3   8        0.48        1.46      6.27 o 
  -8   3   8      267.01      272.14      5.71 o 
  -7   3   8      233.34      250.18     11.27 o 
  -6   3   8      665.35      657.14     35.19 o 
  -5   3   8     1039.58     1036.70      7.64 o 
  -4   3   8      810.31      824.69     10.96 o 
  -3   3   8      743.63      680.05      6.92 o 
  -2   3   8       13.41        4.69      4.80 o 
  -1   3   8     3680.31     3585.20     77.28 o 
   0   3   8       96.07       56.62      5.70 o 
   1   3   8      194.54      191.44      7.58 o 
   2   3   8     2226.78     2321.18     13.76 o 
   3   3   8     1450.22     1533.35     11.32 o 
   4   3   8      738.61      679.99     18.22 o 
   5   3   8        5.43        7.19      3.55 o 
   6   3   8     1027.36     1032.72     26.49 o 
   7   3   8      533.07      509.50     12.80 o 
   8   3   8      243.04      232.14      5.04 o 
   9   3   8      347.82      338.41      4.66 o 
  10   3   8      530.93      497.81      5.92 o 
  11   3   8       30.08       30.96      5.18 o 
  12   3   8       47.01       45.79      5.61 o 
  13   3   8       56.77       67.43      6.36 o 
 -11   4   8       14.22       13.40      9.92 o 
 -10   4   8        0.16        7.25      7.23 o 
  -9   4   8        4.48        3.53      6.29 o 
  -8   4   8       30.19       32.96      6.15 o 
  -7   4   8       63.87       69.08      6.41 o 
  -6   4   8      451.79      461.74      9.16 o 
  -5   4   8      230.57      238.92      8.71 o 
  -4   4   8      122.87      116.50      5.30 o 
  -3   4   8      400.88      385.25      6.03 o 
  -2   4   8        4.02        9.06      4.89 o 
  -1   4   8      178.20      135.35      5.20 o 
   0   4   8     2327.80     2513.94     79.23 o 
   1   4   8     4014.15     4373.34     56.43 o 
   2   4   8     2266.32     2411.95     14.85 o 
   3   4   8      143.73      145.65      7.41 o 
   4   4   8       96.73      135.10      4.52 o 
   5   4   8      438.15      481.66      8.02 o 
   6   4   8      168.04      165.53      5.20 o 
   7   4   8      713.33      710.90     11.42 o 
   8   4   8      294.09      317.31      4.99 o 
   9   4   8      832.58      797.18     21.73 o 
  10   4   8     1017.42      968.42      6.61 o 
  11   4   8       93.80       95.22      4.88 o 
  12   4   8       29.39       36.26      4.88 o 
  13   4   8       16.76       14.28      6.25 o 
 -10   5   8        9.47       12.56      7.28 o 
  -9   5   8      120.48      135.44      6.63 o 
  -8   5   8        1.25        3.81      5.79 o 
  -7   5   8       74.03       66.08      5.56 o 
  -6   5   8       64.14       64.21      5.53 o 
  -5   5   8      182.17      158.17      7.06 o 
  -4   5   8        0.95        1.22      4.93 o 
  -3   5   8        7.62       12.94      4.59 o 
  -2   5   8      433.86      376.91     13.74 o 
  -1   5   8     1030.08      897.76     16.02 o 
   0   5   8     3300.69     3239.59    140.67 o 
   1   5   8     3761.65     3915.18     82.42 o 
   2   5   8     1361.71     1421.30     56.08 o 
   3   5   8      514.84      548.13     19.94 o 
   4   5   8     1203.89     1052.33     33.68 o 
   5   5   8      328.82      297.22     11.01 o 
   6   5   8      139.42      149.43      5.20 o 
   7   5   8      306.03      312.99      4.60 o 
   8   5   8      409.20      433.72      5.47 o 
   9   5   8     1101.85     1118.32     17.72 o 
  10   5   8      612.32      603.43      5.60 o 
  11   5   8      225.54      212.33      5.48 o 
  12   5   8       60.39       71.96      5.54 o 
  13   5   8        1.56        8.29      5.89 o 
 -10   6   8        0.34        1.06      5.85 o 
  -9   6   8        4.85        7.18      5.54 o 
  -8   6   8       28.15       31.85      6.37 o 
  -7   6   8       12.81       15.05      5.36 o 
  -6   6   8       13.26       16.21      5.21 o 
  -5   6   8       61.38       49.49      9.80 o 
  -4   6   8        4.63        5.99      5.05 o 
  -3   6   8      131.48      137.91      5.26 o 
  -2   6   8       30.05       31.56      5.16 o 
  -1   6   8     1030.47      984.02     27.72 o 
   0   6   8      209.55      206.65      5.81 o 
   1   6   8     2031.58     2096.82     57.34 o 
   2   6   8     2389.44     2479.25    204.64 o 
   3   6   8       90.90       69.49      4.59 o 
   4   6   8      321.93      290.45      5.61 o 
   5   6   8      463.60      501.39     19.45 o 
   6   6   8      844.91      810.87     13.41 o 
   7   6   8      229.07      238.20      9.70 o 
   8   6   8        3.62        2.28      4.53 o 
   9   6   8      856.51      825.65     15.77 o 
  10   6   8      161.01      158.85      6.42 o 
  11   6   8      115.00      106.27      4.76 o 
  12   6   8       51.93       50.44      5.20 o 
  13   6   8       92.26       95.73      6.18 o 
 -10   7   8       37.87       42.65     10.69 o 
  -9   7   8        2.86        9.92      6.59 o 
  -8   7   8       25.38       23.48      8.31 o 
  -7   7   8        0.31        4.92      5.81 o 
  -6   7   8      110.71       98.40      4.66 o 
  -5   7   8        2.23        5.46      4.34 o 
  -4   7   8      160.44      153.80      7.48 o 
  -3   7   8       14.84       11.36      5.00 o 
  -2   7   8     1274.40     1263.31     71.91 o 
  -1   7   8      116.13      130.95      5.54 o 
   0   7   8      791.00      814.93      9.07 o 
   1   7   8      214.01      211.49      6.09 o 
   2   7   8       24.02       21.64      5.00 o 
   3   7   8      569.28      613.40     13.79 o 
   4   7   8      509.36      513.60      5.58 o 
   5   7   8      245.72      237.37      4.76 o 
   6   7   8      534.69      519.38      6.17 o 
   7   7   8      234.78      233.25      7.44 o 
   8   7   8       30.10       35.23      5.66 o 
   9   7   8      161.50      164.13      5.96 o 
  10   7   8      156.57      150.02      6.30 o 
  11   7   8      140.23      149.53      7.14 o 
  12   7   8      179.10      184.06      6.41 o 
  13   7   8       73.52       77.93      8.30 o 
 -10   8   8       77.54       90.20      8.36 o 
  -9   8   8      323.67      326.74      9.88 o 
  -8   8   8       10.19       16.91      5.43 o 
  -7   8   8        1.41        1.82      5.04 o 
  -6   8   8      280.17      281.94     10.47 o 
  -5   8   8       77.37       71.66      5.49 o 
  -4   8   8       20.33       24.22      5.14 o 
  -3   8   8     1387.75     1285.47     36.19 o 
  -2   8   8      114.93      106.50      5.25 o 
  -1   8   8       21.31       24.69      4.83 o 
   0   8   8       41.23       35.10      5.13 o 
   1   8   8      381.61      373.34     26.36 o 
   2   8   8      209.74      179.03      8.55 o 
   3   8   8      327.51      313.25      6.58 o 
   4   8   8      670.00      670.34      6.90 o 
   5   8   8       27.01       30.01      3.82 o 
   6   8   8      148.29      151.10      5.65 o 
   7   8   8       72.91       68.41      4.76 o 
   8   8   8       70.26       75.28      6.08 o 
   9   8   8        1.10       -0.46      6.11 o 
  10   8   8       72.74       72.14      6.39 o 
  11   8   8       89.51       83.53      7.23 o 
  12   8   8       65.35       60.97      7.15 o 
  -9   9   8      107.48      115.26      7.36 o 
  -8   9   8      127.34      124.88      6.43 o 
  -7   9   8       11.81       15.99      6.16 o 
  -6   9   8      163.37      158.76      5.80 o 
  -5   9   8      214.57      209.84      5.06 o 
  -4   9   8       99.96      105.24      5.60 o 
  -3   9   8      415.21      410.75      8.31 o 
  -2   9   8        4.80        7.50      5.10 o 
  -1   9   8        0.03        5.27      5.01 o 
   0   9   8      104.86      108.17      5.46 o 
   1   9   8       27.81       34.57      4.98 o 
   2   9   8       33.93       38.58      7.19 o 
   3   9   8      179.95      181.65      5.82 o 
   4   9   8       34.07       40.72      4.54 o 
   5   9   8     1420.39     1435.60     24.75 o 
   6   9   8       34.31       41.32      4.63 o 
   7   9   8       13.61       12.99      5.61 o 
   8   9   8      241.31      214.48      8.59 o 
   9   9   8       93.35       83.83      6.39 o 
  10   9   8       61.68       57.63      6.57 o 
  11   9   8       19.14       12.52      7.21 o 
  12   9   8       48.55       40.35      7.97 o 
  -9  10   8      118.90      116.20      7.61 o 
  -8  10   8       25.29       35.15      8.61 o 
  -7  10   8        8.02        6.16      5.11 o 
  -6  10   8        6.11        9.86      5.86 o 
  -5  10   8      230.11      236.24      5.27 o 
  -4  10   8      177.52      179.94      5.53 o 
  -3  10   8      631.10      623.47      6.78 o 
  -2  10   8       71.35       74.49      5.10 o 
  -1  10   8      699.98      660.60     18.84 o 
   0  10   8      388.47      355.02      5.63 o 
   1  10   8        0.82        1.04      5.06 o 
   2  10   8      447.56      421.50      9.46 o 
   3  10   8        0.08       -2.20      5.20 o 
   4  10   8      184.08      163.60      4.75 o 
   5  10   8      146.63      155.16      4.83 o 
   6  10   8      158.99      167.07      5.13 o 
   7  10   8      283.87      280.61     10.96 o 
   8  10   8      338.59      303.90      9.94 o 
   9  10   8      197.72      184.76      9.86 o 
  10  10   8        0.71        0.71      9.57 o 
  11  10   8       13.96       12.78      7.22 o 
  12  10   8       14.29       14.27      8.58 o 
  -9  11   8       76.98       84.38     14.28 o 
  -8  11   8       13.34       16.64      7.86 o 
  -7  11   8        2.18        2.62      6.46 o 
  -6  11   8       21.26       18.83      6.16 o 
  -5  11   8      178.30      172.49      5.48 o 
  -4  11   8        4.43       11.70      5.24 o 
  -3  11   8      279.95      272.13      6.11 o 
  -2  11   8      134.90      126.86      5.07 o 
  -1  11   8      719.78      688.25     18.85 o 
   0  11   8       79.15       83.17      7.22 o 
   1  11   8      547.75      545.14     25.10 o 
   2  11   8       20.39       17.38      7.50 o 
   3  11   8       46.60       48.90      5.43 o 
   4  11   8        4.79        3.85      4.64 o 
   5  11   8       92.92       84.31      5.01 o 
   6  11   8       34.36       31.33      5.01 o 
   7  11   8       75.80       69.47      5.07 o 
   8  11   8      171.01      168.15     10.60 o 
   9  11   8       77.31       67.51      6.43 o 
  10  11   8      269.78      304.99     11.17 o 
  11  11   8       10.20       15.54     10.53 o 
  -8  12   8        4.11       -0.06      8.36 o 
  -7  12   8        1.07       -3.53      6.07 o 
  -6  12   8       87.30       79.75      7.09 o 
  -5  12   8       32.89       29.08      5.31 o 
  -4  12   8      257.28      247.15      6.54 o 
  -3  12   8       34.63       31.84      4.84 o 
  -2  12   8      644.86      633.98      9.89 o 
  -1  12   8      154.84      157.52      5.22 o 
   0  12   8      390.53      371.77     24.35 o 
   1  12   8      102.84       97.16      5.95 o 
   2  12   8       62.49       67.59      8.28 o 
   3  12   8        0.38        3.26      5.85 o 
   4  12   8       18.35       14.97      6.04 o 
   5  12   8       57.86       52.37      5.28 o 
   6  12   8       18.02       17.77      5.17 o 
   7  12   8        2.00        5.65      6.44 o 
   8  12   8       18.04       15.77      6.57 o 
   9  12   8       72.30       66.44      7.42 o 
  10  12   8        2.24        5.83      7.68 o 
  11  12   8        6.31       13.25      8.46 o 
  -7  13   8        7.73        2.42      7.54 o 
  -6  13   8       24.45       16.71      7.41 o 
  -5  13   8      296.00      281.16      7.15 o 
  -4  13   8        3.23       11.03      6.08 o 
  -3  13   8       80.22       78.69      6.08 o 
  -2  13   8      522.16      516.34     22.87 o 
  -1  13   8      198.00      209.03      7.30 o 
   0  13   8        1.09       -5.74      6.04 o 
   1  13   8      155.98      152.21      8.58 o 
   2  13   8       78.31       66.85      6.34 o 
   3  13   8        0.47        4.81      5.92 o 
   4  13   8       83.61       93.67      6.70 o 
   5  13   8       22.74       32.37      4.61 o 
   6  13   8       34.78       35.17      4.99 o 
   7  13   8       10.78       14.03      6.91 o 
   8  13   8       12.57       20.35      9.46 o 
   9  13   8        3.88       13.61      7.92 o 
  10  13   8        3.71        9.68      8.67 o 
  -6  14   8       36.71       43.51      7.56 o 
  -5  14   8       80.72      103.20      7.63 o 
  -4  14   8       31.39       31.69      7.25 o 
  -3  14   8       31.12       35.50      7.12 o 
  -2  14   8       13.80       16.47      5.21 o 
  -1  14   8      292.96      284.43      7.22 o 
   0  14   8       43.93       48.28      5.51 o 
   1  14   8      122.29      129.11      9.93 o 
   2  14   8      294.98      279.74      7.38 o 
   3  14   8      237.13      234.71     10.22 o 
   4  14   8       26.62       35.94      6.93 o 
   5  14   8       10.67        8.80      5.58 o 
   6  14   8        7.60       11.04      5.67 o 
   7  14   8        0.18       13.13      6.72 o 
   8  14   8       54.40       54.39      7.62 o 
   9  14   8        3.49        9.39      8.67 o 
  -5  15   8       35.67       27.03      7.81 o 
  -4  15   8       31.97       34.81      7.45 o 
  -3  15   8        1.22        5.72      8.21 o 
  -2  15   8       49.11       48.17      7.42 o 
  -1  15   8       27.63       29.00      6.56 o 
   0  15   8      267.93      268.30      7.29 o 
   1  15   8      133.79      144.05     10.15 o 
   2  15   8      227.52      186.87      7.34 o 
   3  15   8      245.77      229.47      7.55 o 
   4  15   8        2.74        4.27      7.00 o 
   5  15   8       32.97       35.88      6.15 o 
   6  15   8       42.96       36.86      7.82 o 
   7  15   8       19.00       23.83      8.02 o 
   8  15   8       89.18       85.54      7.99 o 
  -4  16   8        5.21       14.22      6.89 o 
  -3  16   8      127.17      154.79      9.46 o 
  -2  16   8        1.22       -1.66      7.78 o 
  -1  16   8      114.22      121.01      6.68 o 
   0  16   8       83.82       88.87     10.92 o 
   1  16   8      266.70      273.08     11.49 o 
   2  16   8      212.35      212.00     10.13 o 
   3  16   8      106.32       88.72      7.82 o 
   4  16   8       68.53       68.50      8.98 o 
   5  16   8        0.83        1.19      6.91 o 
   6  16   8        5.87       11.61      8.46 o 
   7  16   8       93.43      104.34      8.10 o 
  -2  17   8       95.21      114.51      8.42 o 
  -1  17   8       21.44       13.72      6.90 o 
   0  17   8      125.20      148.63     11.02 o 
   1  17   8      135.15      145.37     15.67 o 
   2  17   8       81.58       76.30      8.59 o 
   3  17   8       87.19       90.77      9.68 o 
   4  17   8       85.07       82.73      6.64 o 
  -2 -10   9        1.12        4.47      8.18 o 
  -1 -10   9       55.34       40.21      8.63 o 
   0 -10   9       29.26       28.93     10.49 o 
   1 -10   9        8.31       12.00     10.52 o 
   2 -10   9       33.81       39.23     10.35 o 
   3 -10   9        7.99       18.07     10.56 o 
   4 -10   9        5.86        4.55      8.48 o 
   5 -10   9        0.09        0.89      8.22 o 
  -4  -9   9       43.24       43.86      8.09 o 
  -3  -9   9       40.82       49.96      7.81 o 
  -2  -9   9       73.00       89.81     11.23 o 
  -1  -9   9       45.39       39.90      6.53 o 
   0  -9   9       57.29       66.89      9.86 o 
   1  -9   9       13.25       13.45      7.94 o 
   2  -9   9        2.74       17.38     10.89 o 
   3  -9   9       90.88       93.64      8.13 o 
   4  -9   9       81.57       84.33      7.87 o 
   5  -9   9        2.42       -1.34      6.25 o 
   6  -9   9        0.20        2.43      5.85 o 
   7  -9   9        2.64        4.32      6.46 o 
  -5  -8   9       69.46       71.49      8.04 o 
  -4  -8   9      173.17      186.77      7.95 o 
  -3  -8   9       81.83       85.84      7.60 o 
  -2  -8   9       93.70       97.60     12.09 o 
  -1  -8   9       63.99       72.38      6.95 o 
   0  -8   9       23.35       18.90     10.19 o 
   1  -8   9       33.77       36.99      7.16 o 
   2  -8   9       49.24       47.36      9.10 o 
   3  -8   9        3.36        3.78      7.11 o 
   4  -8   9      100.26       95.41      7.22 o 
   5  -8   9       85.60       75.76      5.18 o 
   6  -8   9        0.91        8.53      5.82 o 
   7  -8   9       24.56       23.96      5.10 o 
   8  -8   9       24.85       16.06      6.14 o 
  -6  -7   9        0.91        1.69      6.61 o 
  -5  -7   9      218.96      224.61     17.52 o 
  -4  -7   9      143.48      137.11      6.45 o 
  -3  -7   9       39.78       38.66      6.40 o 
  -2  -7   9      202.68      203.58      7.33 o 
  -1  -7   9      270.95      262.96      6.83 o 
   0  -7   9       70.60       75.21      6.68 o 
   1  -7   9       92.36       79.31      8.57 o 
   2  -7   9      143.56      143.00      9.53 o 
   3  -7   9      107.21       90.81      6.82 o 
   4  -7   9      106.49      106.21      5.35 o 
   5  -7   9       87.69       97.15      5.42 o 
   6  -7   9        5.91        3.95      5.03 o 
   7  -7   9        1.89        9.67      5.27 o 
   8  -7   9       25.07       29.81      6.37 o 
   9  -7   9       54.89       49.68      5.82 o 
  -7  -6   9        0.54        9.48      8.79 o 
  -6  -6   9      132.74      135.92      6.64 o 
  -5  -6   9       60.22       61.26      4.98 o 
  -4  -6   9       72.21       78.56      5.85 o 
  -3  -6   9        8.30       15.60      5.54 o 
  -2  -6   9       97.60       95.02      5.00 o 
  -1  -6   9      623.39      667.37     13.58 o 
   0  -6   9      330.13      350.80      9.99 o 
   1  -6   9      262.31      261.11      9.51 o 
   2  -6   9      595.15      578.02     10.57 o 
   3  -6   9      584.00      524.85      7.77 o 
   4  -6   9       69.23       67.26      5.90 o 
   5  -6   9       23.37       34.34      4.11 o 
   6  -6   9      196.15      202.89      5.10 o 
   7  -6   9        3.74       10.69      5.44 o 
   8  -6   9        2.94       10.99      5.48 o 
   9  -6   9       26.30       29.27      5.23 o 
  10  -6   9       47.31       49.72      6.28 o 
  -8  -5   9       66.19       43.11     11.82 o 
  -7  -5   9       58.59       57.10      8.70 o 
  -6  -5   9        4.89        7.46      7.33 o 
  -5  -5   9      206.18      195.05      6.36 o 
  -4  -5   9        3.52        8.66      5.15 o 
  -3  -5   9       26.09       28.46      5.22 o 
  -2  -5   9      351.43      364.48      6.09 o 
  -1  -5   9      142.28      154.97      5.04 o 
   0  -5   9      244.66      247.63      6.04 o 
   1  -5   9      422.62      451.52     10.11 o 
   2  -5   9      376.89      375.78      9.77 o 
   3  -5   9      528.26      448.17      7.28 o 
   4  -5   9      272.20      271.00     10.43 o 
   5  -5   9      495.29      477.71     10.82 o 
   6  -5   9        2.38        6.86      4.92 o 
   7  -5   9      264.69      258.79      5.48 o 
   8  -5   9        2.16        5.82      5.39 o 
   9  -5   9       71.48       70.08      5.36 o 
  10  -5   9       29.92       31.79      6.32 o 
  11  -5   9       47.09       49.54      6.10 o 
  -8  -4   9       76.34       82.19     10.39 o 
  -7  -4   9       73.02       77.04      9.13 o 
  -6  -4   9      146.06      148.41      9.82 o 
  -5  -4   9      164.18      157.55      6.89 o 
  -4  -4   9       16.27       16.27      5.97 o 
  -3  -4   9       78.75       77.78      4.63 o 
  -2  -4   9       87.54       99.27      5.56 o 
  -1  -4   9      641.41      722.58     21.78 o 
   0  -4   9      331.17      323.25      6.52 o 
   1  -4   9        6.71       11.40      5.43 o 
   2  -4   9      346.67      328.50      8.62 o 
   3  -4   9      421.48      370.22     13.69 o 
   4  -4   9      370.10      337.16      5.34 o 
   5  -4   9        6.10        8.08      3.96 o 
   6  -4   9      817.49      801.80     15.60 o 
   7  -4   9      122.88      118.77      5.23 o 
   8  -4   9      326.03      318.22      5.49 o 
   9  -4   9       40.95       41.66      5.20 o 
  10  -4   9       85.29       83.08      5.17 o 
  11  -4   9       15.12        7.60      5.69 o 
  -9  -3   9      132.72      113.39     11.74 o 
  -8  -3   9       15.23       22.54     10.38 o 
  -7  -3   9       21.52       25.28      9.84 o 
  -6  -3   9       86.20       85.62      9.26 o 
  -5  -3   9      137.37      136.58      8.66 o 
  -4  -3   9      154.47      154.55      8.53 o 
  -3  -3   9       20.55       27.51      7.51 o 
  -2  -3   9      751.93      840.19      7.05 o 
  -1  -3   9      800.54      795.05      7.07 o 
   0  -3   9      386.01      399.86      5.46 o 
   1  -3   9      624.94      675.87     13.30 o 
   2  -3   9      878.99      828.78     44.76 o 
   3  -3   9       62.20       68.78      4.37 o 
   4  -3   9      129.46      131.99      4.50 o 
   5  -3   9      709.67      654.23     13.76 o 
   6  -3   9        7.25       12.14      4.29 o 
   7  -3   9      132.64      136.04      4.85 o 
   8  -3   9      340.78      318.51      4.72 o 
   9  -3   9      120.36      120.76      5.45 o 
  10  -3   9       66.96       67.28      5.31 o 
  11  -3   9       87.74       91.58      5.91 o 
  12  -3   9        7.31       14.31      6.73 o 
  -9  -2   9       18.86       19.33     10.05 o 
  -8  -2   9       56.91       45.56      9.91 o 
  -7  -2   9        1.07        5.61      8.49 o 
  -6  -2   9       40.38       41.52      8.09 o 
  -5  -2   9       75.64       83.90      8.48 o 
  -4  -2   9      355.14      341.37      9.22 o 
  -3  -2   9       86.68       78.18      7.30 o 
  -2  -2   9      109.11      128.40      5.70 o 
  -1  -2   9     2532.49     2544.82     52.55 o 
   0  -2   9     1314.15     1350.58      9.60 o 
   1  -2   9      258.84      260.01      6.04 o 
   2  -2   9     1125.96     1106.53     55.43 o 
   3  -2   9     1531.92     1672.73     35.36 o 
   4  -2   9        3.65        6.51      3.62 o 
   5  -2   9       38.75       39.88      4.31 o 
   6  -2   9      109.10      108.68      4.54 o 
   7  -2   9       75.80       68.54      4.57 o 
   8  -2   9      198.78      218.03      6.75 o 
   9  -2   9      162.55      154.64      5.05 o 
  10  -2   9       49.04       46.58      5.17 o 
  11  -2   9        4.65        3.32      5.59 o 
  12  -2   9       65.03       69.00      8.20 o 
 -10  -1   9       24.32       13.31     10.61 o 
  -9  -1   9       15.27        8.69     10.91 o 
  -8  -1   9        1.76        2.12      6.87 o 
  -7  -1   9       73.65       75.24      9.16 o 
  -6  -1   9       28.39       25.86      8.15 o 
  -5  -1   9        1.44       -0.90      7.50 o 
  -4  -1   9       78.25       75.57      7.43 o 
  -3  -1   9      114.63      114.10      7.25 o 
  -2  -1   9       68.80       76.44      7.05 o 
  -1  -1   9     1197.77     1237.80     27.46 o 
   0  -1   9       64.47       72.53      4.54 o 
   1  -1   9      166.60      179.50      5.86 o 
   2  -1   9      671.50      770.70      9.89 o 
   3  -1   9      251.73      264.09      8.63 o 
   4  -1   9     1055.60     1068.59     24.22 o 
   5  -1   9       35.54       42.55      3.43 o 
   6  -1   9       41.31       42.05      3.89 o 
   7  -1   9      231.85      211.79      4.34 o 
   8  -1   9       10.95       13.49      4.35 o 
   9  -1   9      338.32      326.16      7.76 o 
  10  -1   9      306.62      293.67      7.23 o 
  11  -1   9      139.89      135.72      5.67 o 
  12  -1   9        6.32       11.35      6.00 o 
 -10   0   9       23.76       36.33     10.08 o 
  -9   0   9       34.86       42.50      5.99 o 
  -8   0   9       88.10       85.78      7.28 o 
  -7   0   9       60.81       59.69     10.30 o 
  -6   0   9        0.15       -5.71      5.71 o 
  -5   0   9       73.96       70.04      5.52 o 
  -4   0   9      216.88      208.37      8.08 o 
  -3   0   9        4.66        2.66      6.79 o 
  -2   0   9       68.29       76.25      7.33 o 
  -1   0   9       74.98       72.87      7.49 o 
   0   0   9        0.51        5.22      5.53 o 
   1   0   9       23.16       29.41      4.53 o 
   2   0   9      167.12      175.28     12.25 o 
   3   0   9      647.20      658.64     31.52 o 
   4   0   9      282.92      251.36      5.60 o 
   5   0   9      142.67      150.25      5.63 o 
   6   0   9       10.60        9.65      5.01 o 
   7   0   9      213.00      211.07      5.89 o 
   8   0   9      319.65      298.62      5.13 o 
   9   0   9       10.08       12.90      4.05 o 
  10   0   9      304.68      289.62      4.99 o 
  11   0   9      486.61      454.03      7.53 o 
  12   0   9      211.86      206.55      7.97 o 
  13   0   9       48.96       58.52      6.83 o 
 -10   1   9        2.10        6.13      8.27 o 
  -9   1   9      284.48      274.40     11.31 o 
  -8   1   9      100.01       96.58      5.49 o 
  -7   1   9        7.33        7.96      5.50 o 
  -6   1   9        0.72        6.47      5.51 o 
  -5   1   9      107.44       95.37      5.55 o 
  -4   1   9      630.41      591.18     22.48 o 
  -3   1   9      116.38      103.00      7.16 o 
  -2   1   9        0.78        4.33      7.74 o 
  -1   1   9        0.34        1.17      7.16 o 
   0   1   9      733.31      838.63     18.53 o 
   1   1   9       10.40       18.23      4.57 o 
   2   1   9        2.72        2.78      3.70 o 
   3   1   9      234.28      213.94     17.82 o 
   4   1   9     1882.46     1898.80     47.41 o 
   5   1   9       46.29       64.16      3.07 o 
   6   1   9       13.70       24.38      4.29 o 
   7   1   9        1.65       -2.69      5.37 o 
   8   1   9        3.85        2.87      4.43 o 
   9   1   9       70.97       61.48      4.21 o 
  10   1   9      273.67      260.56      4.73 o 
  11   1   9      719.49      697.33     10.79 o 
  12   1   9      321.97      314.65      6.37 o 
  13   1   9        4.56        3.81      6.21 o 
 -10   2   9      240.43      227.12      7.89 o 
  -9   2   9        1.02        1.74      6.57 o 
  -8   2   9      151.20      135.12      6.85 o 
  -7   2   9      145.23      142.52     12.23 o 
  -6   2   9        0.98       -1.70      5.34 o 
  -5   2   9       22.13       23.06      5.51 o 
  -4   2   9       62.06       52.30      4.27 o 
  -3   2   9        9.25       15.79      4.77 o 
  -2   2   9      218.16      195.28      8.71 o 
  -1   2   9     1078.65     1089.14     12.89 o 
   0   2   9      512.90      537.87     12.00 o 
   1   2   9      100.02      123.56      4.25 o 
   2   2   9        1.24        0.36      5.02 o 
   3   2   9      793.42      881.52     62.20 o 
   4   2   9      209.82      230.60      6.59 o 
   5   2   9       68.92       74.00      3.71 o 
   6   2   9       60.25       53.45      3.79 o 
   7   2   9       10.09        5.59      4.45 o 
   8   2   9       22.07       22.81      4.32 o 
   9   2   9        5.44        4.93      4.49 o 
  10   2   9       24.04       26.52      4.74 o 
  11   2   9      531.79      508.97      6.10 o 
  12   2   9      338.94      340.99      7.35 o 
  13   2   9       36.17       45.04      6.28 o 
 -10   3   9        3.00        9.86      6.54 o 
  -9   3   9      476.85      457.00      6.12 o 
  -8   3   9        9.14       14.77      5.22 o 
  -7   3   9      111.95      113.07      5.76 o 
  -6   3   9      547.67      561.75      9.87 o 
  -5   3   9       42.22       46.19      5.28 o 
  -4   3   9       71.05       74.81      5.10 o 
  -3   3   9      259.09      244.05      6.90 o 
  -2   3   9       26.25       33.27      5.08 o 
  -1   3   9      275.07      291.14     10.07 o 
   0   3   9      380.33      335.58     11.59 o 
   1   3   9       14.59       23.07      4.42 o 
   2   3   9      119.45      110.92      7.38 o 
   3   3   9        6.11        6.71      6.99 o 
   4   3   9       88.58       88.11      3.76 o 
   5   3   9       63.32       64.94      3.80 o 
   6   3   9        0.18       -1.36      3.26 o 
   7   3   9      544.65      562.89      8.23 o 
   8   3   9      310.98      319.68      6.54 o 
   9   3   9        0.38        2.92      4.46 o 
  10   3   9       15.47       17.42      4.19 o 
  11   3   9      158.38      157.18      5.59 o 
  12   3   9        7.21        1.79      5.03 o 
  13   3   9        7.71        7.32      5.76 o 
 -10   4   9      108.23      100.69      8.66 o 
  -9   4   9       39.37       51.17      6.64 o 
  -8   4   9      196.20      214.25      6.45 o 
  -7   4   9      232.08      226.04      6.21 o 
  -6   4   9      816.80      794.11     27.80 o 
  -5   4   9     1116.33     1122.85     17.96 o 
  -4   4   9       26.23       23.23      5.06 o 
  -3   4   9      424.27      372.71     10.81 o 
  -2   4   9      100.85      103.34      5.34 o 
  -1   4   9       71.44       79.41      5.39 o 
   0   4   9      613.04      706.51     33.28 o 
   2   4   9        3.91        2.94      7.03 o 
   3   4   9      103.93       92.35      7.07 o 
   4   4   9     1186.47     1270.01     97.67 o 
   5   4   9       22.67       14.93      3.82 o 
   6   4   9      134.16      129.16      3.89 o 
   7   4   9      885.91      893.95     16.34 o 
   8   4   9       17.96       19.80      5.30 o 
   9   4   9       14.75       20.11      4.47 o 
  10   4   9        9.80       13.70      4.78 o 
  11   4   9       33.07       31.78      5.44 o 
  12   4   9       13.10       15.96      4.85 o 
  13   4   9        9.17       16.26      5.67 o 
 -10   5   9       10.82       14.41      7.16 o 
  -9   5   9      176.14      181.20      8.47 o 
  -8   5   9      230.04      254.53      6.66 o 
  -7   5   9      231.39      219.93      5.42 o 
  -6   5   9      786.43      778.34     14.77 o 
  -5   5   9      657.27      654.11      9.99 o 
  -4   5   9     1413.87     1344.95      8.43 o 
  -3   5   9      257.51      253.15     10.22 o 
  -2   5   9      853.14      859.06     18.81 o 
  -1   5   9      200.67      174.87      6.78 o 
   0   5   9      113.19      153.97      6.59 o 
   1   5   9       43.99       25.33      7.94 o 
   2   5   9        2.59        4.63      6.80 o 
   3   5   9     1210.29     1408.42     11.49 o 
   4   5   9       18.46       16.89      4.91 o 
   5   5   9      554.45      525.13      6.99 o 
   6   5   9        6.25        5.99      3.23 o 
   7   5   9       13.70       13.86      3.66 o 
   8   5   9      479.49      461.58     10.82 o 
   9   5   9      365.46      346.66      5.83 o 
  10   5   9       22.89       22.97      4.64 o 
  11   5   9        0.49        3.65      5.11 o 
  12   5   9        4.26        0.13      5.47 o 
  13   5   9        9.57       12.11      6.10 o 
 -10   6   9       38.02       35.05      7.99 o 
  -9   6   9      180.18      192.37      7.30 o 
  -8   6   9      187.51      195.59      6.91 o 
  -7   6   9      134.32      135.77      9.15 o 
  -6   6   9      334.46      334.95     13.13 o 
  -5   6   9      436.64      434.60      6.35 o 
  -4   6   9      687.94      644.86     13.46 o 
  -3   6   9     1011.23     1002.48     17.25 o 
  -2   6   9      704.47      682.63     11.73 o 
  -1   6   9      910.34      842.94     28.34 o 
   0   6   9      319.04      271.10      6.84 o 
   1   6   9        9.26       13.96      6.30 o 
   2   6   9     1445.73     1527.95     40.16 o 
   3   6   9       16.66       10.59      4.79 o 
   4   6   9      583.53      634.41     15.92 o 
   5   6   9        4.70        6.43      4.29 o 
   6   6   9      156.15      148.90      4.24 o 
   7   6   9      136.45      145.74      4.30 o 
   8   6   9      353.60      342.54      6.43 o 
   9   6   9       14.68       12.51      4.90 o 
  10   6   9       61.50       56.56      5.04 o 
  11   6   9        0.01       -0.85      5.32 o 
  12   6   9       31.88       29.01      5.84 o 
  13   6   9       10.64       15.36      5.97 o 
 -10   7   9       77.85       74.61     14.00 o 
  -9   7   9      195.98      199.35      7.88 o 
  -8   7   9      233.69      226.98      9.16 o 
  -7   7   9      456.68      453.49     15.90 o 
  -6   7   9       68.33       77.35      5.73 o 
  -5   7   9        7.65       12.88      5.16 o 
  -4   7   9      174.94      173.85      5.32 o 
  -3   7   9      102.58       91.66      5.05 o 
  -2   7   9      828.27      837.58     18.65 o 
  -1   7   9      717.62      696.58     28.11 o 
   0   7   9      529.65      462.54     14.97 o 
   1   7   9      582.82      563.08     22.41 o 
   2   7   9        8.38        7.70      5.33 o 
   3   7   9     2974.43     3233.43    140.56 o 
   4   7   9      566.96      584.36      8.41 o 
   5   7   9        4.85        8.77      4.31 o 
   6   7   9      111.70      115.19      5.87 o 
   7   7   9      111.38      121.39      4.34 o 
   8   7   9       26.31       35.71      4.90 o 
   9   7   9       99.26       87.94      5.92 o 
  10   7   9        4.43        9.31      6.25 o 
  11   7   9        0.94        5.66      6.28 o 
  12   7   9       11.43       16.44      6.06 o 
  13   7   9       18.86       22.15      8.16 o 
  -9   8   9      283.59      285.98     12.82 o 
  -8   8   9      271.63      258.60      7.61 o 
  -7   8   9      260.49      260.28      9.55 o 
  -6   8   9      188.46      195.58      5.24 o 
  -5   8   9       24.76       28.50      4.62 o 
  -4   8   9       14.34       11.31      5.13 o 
  -3   8   9       34.55       41.66      5.09 o 
  -2   8   9       87.29       99.75      5.16 o 
  -1   8   9      321.13      320.84      6.34 o 
   0   8   9     2841.14     2627.06     12.80 o 
   1   8   9     1760.96     1651.87     70.60 o 
   2   8   9      940.28      937.61     58.74 o 
   3   8   9     1435.62     1461.09     63.09 o 
   4   8   9      247.61      273.21      5.99 o 
   5   8   9      456.62      491.49      6.60 o 
   6   8   9       29.99       38.70      4.64 o 
   7   8   9      199.25      206.06      6.22 o 
   8   8   9      147.34      144.98      7.19 o 
   9   8   9       51.49       61.82      9.14 o 
  10   8   9       27.45       25.03      6.27 o 
  11   8   9        4.85       -0.98      7.04 o 
  12   8   9        2.19        6.92      7.25 o 
  -9   9   9       48.57       53.66      6.60 o 
  -8   9   9      314.53      327.85      8.06 o 
  -7   9   9      357.90      370.00      6.78 o 
  -6   9   9       99.56      107.65      5.08 o 
  -5   9   9      273.97      289.41      5.38 o 
  -4   9   9       48.00       45.68      4.76 o 
  -3   9   9      208.86      204.81      5.82 o 
  -2   9   9      671.54      659.65     15.52 o 
  -1   9   9      909.56      898.52      7.95 o 
   0   9   9     2290.43     2200.49     35.05 o 
   1   9   9     1030.01      985.30     65.51 o 
   2   9   9      820.99      756.55     12.17 o 
   3   9   9      962.83      991.91     62.39 o 
   4   9   9      669.67      694.72     13.74 o 
   5   9   9       40.69       37.15      4.48 o 
   6   9   9       15.42       15.91      4.54 o 
   7   9   9      131.43      132.12      5.16 o 
   8   9   9      173.68      173.22      9.08 o 
   9   9   9       67.43       62.99      9.33 o 
  10   9   9       24.96       23.48      6.51 o 
  11   9   9       26.85       30.78      6.95 o 
  12   9   9        2.26        5.26      8.13 o 
  -9  10   9       52.27       52.73      7.84 o 
  -8  10   9       40.61       42.19      6.00 o 
  -7  10   9       62.60       60.02      5.97 o 
  -6  10   9      174.14      173.09      7.30 o 
  -5  10   9      119.18      121.27      5.64 o 
  -4  10   9      814.19      781.24     15.27 o 
  -3  10   9       21.47       25.34      4.57 o 
  -2  10   9      131.53      129.14      5.52 o 
  -1  10   9      938.86      880.82     14.77 o 
   0  10   9     1861.32     1757.10     63.05 o 
   1  10   9     1044.30     1024.93     64.26 o 
   2  10   9      575.42      533.49     10.35 o 
   3  10   9       96.89       98.68      4.82 o 
   4  10   9        8.96       13.50      4.40 o 
   5  10   9      692.17      654.73      6.25 o 
   6  10   9       21.69       30.78      4.71 o 
   7  10   9      217.87      213.40      6.87 o 
   8  10   9       63.68       68.56      6.21 o 
   9  10   9        2.09        7.00      8.38 o 
  10  10   9       51.22       45.58      9.60 o 
  11  10   9       32.78       29.65     10.40 o 
  12  10   9       10.67       19.35      7.98 o 
  -8  11   9       28.90       24.94     12.10 o 
  -7  11   9       20.09       19.50      7.00 o 
  -6  11   9       58.31       70.05      6.86 o 
  -5  11   9      325.34      319.56      5.87 o 
  -4  11   9       28.84       26.26      5.79 o 
  -3  11   9      737.94      697.90      6.66 o 
  -2  11   9       61.86       57.36      4.91 o 
  -1  11   9      328.33      317.36      6.41 o 
   0  11   9     1595.28     1482.09     64.26 o 
   1  11   9       26.63       31.19      5.57 o 
   2  11   9     1056.92      923.50     11.71 o 
   3  11   9      740.15      713.21      9.72 o 
   4  11   9     1047.63      958.05     19.67 o 
   5  11   9       66.77       80.10      5.13 o 
   6  11   9      646.05      617.50     10.84 o 
   7  11   9      117.76      120.65      5.40 o 
   8  11   9       36.36       50.82      6.53 o 
   9  11   9       28.38       42.08      7.30 o 
  10  11   9       82.06       87.25     10.76 o 
  11  11   9        6.85       17.93     11.15 o 
  -8  12   9        0.21        5.79      7.79 o 
  -7  12   9       12.62       19.21      7.35 o 
  -6  12   9       49.69       52.59      5.93 o 
  -5  12   9      155.73      160.85      6.71 o 
  -4  12   9      547.96      548.29      7.99 o 
  -3  12   9        4.25        8.77      6.13 o 
  -2  12   9       11.02       11.60      5.71 o 
  -1  12   9      114.57      118.78      5.91 o 
   0  12   9       26.83       34.55      5.91 o 
   1  12   9     1783.21     1727.86     60.40 o 
   2  12   9       29.53       40.37      8.58 o 
   3  12   9      392.50      367.42      7.20 o 
   4  12   9      856.36      841.21     10.21 o 
   5  12   9      456.49      431.38      5.89 o 
   6  12   9      192.75      198.33      5.56 o 
   7  12   9      286.78      271.01      9.16 o 
   8  12   9        5.91        5.94      6.69 o 
   9  12   9       21.15       22.92      6.95 o 
  10  12   9      159.49      168.65      7.42 o 
  11  12   9      121.34      110.99      8.63 o 
  -7  13   9        1.75        7.88      7.76 o 
  -6  13   9        6.45        7.06      6.20 o 
  -5  13   9       72.72       78.32      7.46 o 
  -4  13   9      161.74      159.66      6.98 o 
  -3  13   9       49.83       54.03      6.53 o 
  -2  13   9        1.03       10.33      6.47 o 
  -1  13   9       19.92       20.66      6.37 o 
   0  13   9      243.36      215.25      5.93 o 
   1  13   9       42.45       48.87      8.23 o 
   2  13   9      377.27      344.96      6.66 o 
   3  13   9      291.08      288.86      7.39 o 
   4  13   9      190.92      181.21      7.24 o 
   5  13   9       69.27       63.31      5.36 o 
   6  13   9       73.07       68.24      6.57 o 
   7  13   9       17.01       14.82      5.51 o 
   8  13   9        6.36        3.83      7.32 o 
   9  13   9      193.95      199.45      7.43 o 
  10  13   9      127.00      122.79      8.53 o 
  -6  14   9        7.10        9.28      7.63 o 
  -5  14   9       16.08        4.67      7.25 o 
  -4  14   9       34.97       42.40      6.11 o 
  -3  14   9       49.01       50.15      6.66 o 
  -2  14   9       15.67       21.47      6.69 o 
  -1  14   9       25.78       33.34      6.33 o 
   0  14   9       66.38       67.34      8.98 o 
   1  14   9      295.80      287.06      9.14 o 
   2  14   9       40.21       50.53      6.26 o 
   3  14   9       64.50       60.43      6.64 o 
   4  14   9       35.33       29.68      6.31 o 
   5  14   9       33.65       32.67      5.71 o 
   6  14   9      101.94       99.69      5.82 o 
   7  14   9       16.54       17.59      8.10 o 
   8  14   9       51.00       62.03      7.47 o 
   9  14   9       60.03       65.08      7.67 o 
  -5  15   9       19.58       25.45      8.17 o 
  -4  15   9       48.25       64.86      7.59 o 
  -3  15   9        6.52        6.49      7.06 o 
  -2  15   9       47.84       57.72      7.98 o 
  -1  15   9       65.89       75.46      6.98 o 
   0  15   9       44.43       45.43      5.00 o 
   1  15   9        8.46        6.57      9.66 o 
   2  15   9       22.31       21.79      6.87 o 
   3  15   9       34.42       34.27      6.85 o 
   4  15   9       40.20       44.44      6.85 o 
   5  15   9       25.59       24.60      5.85 o 
   6  15   9      141.05      142.05      8.40 o 
   7  15   9        0.87        4.33      7.85 o 
   8  15   9       30.82       42.27      8.11 o 
  -3  16   9       58.25       65.22      8.45 o 
  -2  16   9       13.30       10.48      7.54 o 
  -1  16   9        7.39       15.17      8.90 o 
   0  16   9       30.68       34.72     11.19 o 
   1  16   9        1.20       13.88      9.37 o 
   2  16   9        2.22        0.29      6.98 o 
   3  16   9       33.10       28.40      7.41 o 
   4  16   9        1.58       12.00      6.59 o 
   5  16   9      104.81       98.90      6.05 o 
   6  16   9       17.30       18.81      7.46 o 
   7  16   9       32.90       32.00      8.33 o 
  -2  17   9        1.79        6.64      8.16 o 
  -1  17   9       13.05       16.14      8.15 o 
   0  17   9        0.01        3.61     10.42 o 
   1  17   9       19.72       23.79      7.09 o 
   2  17   9        6.75        6.66      8.38 o 
   3  17   9        0.45        2.90      8.97 o 
   4  17   9       30.50       33.50      7.29 o 
   5  17   9       33.47       25.82      7.48 o 
   1 -10  10       40.12       52.62      8.92 o 
   2 -10  10       42.45       35.58     11.52 o 
  -3  -9  10       53.38       49.88     11.42 o 
  -2  -9  10       17.54       27.80      7.99 o 
  -1  -9  10       17.42       20.45      8.16 o 
   0  -9  10       24.07       25.01      6.87 o 
   1  -9  10       47.45       51.04      8.58 o 
   2  -9  10        7.37       19.12     11.36 o 
   3  -9  10       75.93       80.16     11.70 o 
   4  -9  10       36.20       32.83     11.68 o 
   5  -9  10        5.02        4.75      8.01 o 
   6  -9  10        4.36       10.97      6.83 o 
  -4  -8  10        9.39       15.17      8.65 o 
  -3  -8  10        0.06       -5.34      7.60 o 
  -2  -8  10       27.21       31.01      7.57 o 
  -1  -8  10        1.05        1.94      7.27 o 
   0  -8  10       36.78       39.33      6.96 o 
   1  -8  10       30.31       28.45      9.75 o 
   2  -8  10      100.09      106.68      9.83 o 
   3  -8  10       11.67       15.28     10.15 o 
   4  -8  10       27.90       27.05      7.53 o 
   5  -8  10       30.33       28.16      8.00 o 
   6  -8  10        1.08       -2.73      6.42 o 
   7  -8  10        0.88        4.57      5.71 o 
  -5  -7  10        2.60        6.07      7.00 o 
  -4  -7  10        9.63       12.06      7.53 o 
  -3  -7  10       59.53       66.76      7.32 o 
  -2  -7  10       35.84       35.62      7.03 o 
  -1  -7  10       11.02       11.02      5.66 o 
   0  -7  10       30.41       36.28      6.74 o 
   1  -7  10       39.75       44.77      9.83 o 
   2  -7  10        2.13       -3.18      9.74 o 
   3  -7  10      119.51      113.85      9.38 o 
   4  -7  10       87.71       85.56      7.22 o 
   5  -7  10        0.33        4.71      5.35 o 
   6  -7  10       11.33       12.40      5.42 o 
   7  -7  10        0.35        6.75      5.24 o 
   8  -7  10       19.02       22.30      6.45 o 
  -6  -6  10        0.46        6.42      7.26 o 
  -5  -6  10       19.54       24.46      6.47 o 
  -4  -6  10        0.51       -1.38      5.69 o 
  -3  -6  10       29.42       33.55      5.88 o 
  -2  -6  10      171.78      172.48      6.05 o 
  -1  -6  10       92.57       85.23      5.60 o 
   0  -6  10        4.48        4.94      5.64 o 
   1  -6  10        9.85        9.66      9.25 o 
   2  -6  10      206.78      192.92      9.01 o 
   3  -6  10        6.17        2.79      9.05 o 
   4  -6  10       76.17       83.72      6.57 o 
   5  -6  10       82.32       87.92      5.44 o 
   6  -6  10        5.79        7.31      5.43 o 
   7  -6  10        1.02        6.96      5.46 o 
   8  -6  10       11.44       12.57      5.75 o 
   9  -6  10       42.13       48.97      5.98 o 
  -7  -5  10        1.15        0.55      8.44 o 
  -6  -5  10       52.86       45.88      8.46 o 
  -5  -5  10       17.72       17.86      5.94 o 
  -4  -5  10        0.50        0.47      5.70 o 
  -3  -5  10      100.27       99.55      5.67 o 
  -2  -5  10      296.03      302.66      7.53 o 
  -1  -5  10      409.82      379.82      5.99 o 
   0  -5  10       69.29       69.87      5.43 o 
   1  -5  10        2.47       10.54      9.07 o 
   2  -5  10        0.51        0.78      8.14 o 
   3  -5  10      209.57      190.94      8.86 o 
   4  -5  10      205.67      195.93      7.53 o 
   5  -5  10        8.65        4.46      4.96 o 
   6  -5  10      207.58      200.29      5.59 o 
   7  -5  10        0.40       -1.55      5.18 o 
   8  -5  10        0.14        3.43      4.79 o 
   9  -5  10       42.69       43.05      5.97 o 
  10  -5  10       64.90       73.47      6.25 o 
  -8  -4  10       40.43       33.59      8.79 o 
  -7  -4  10       37.21       34.97      7.90 o 
  -6  -4  10       58.05       60.69      8.04 o 
  -5  -4  10       40.26       36.66      6.97 o 
  -4  -4  10       10.63        6.98      5.19 o 
  -3  -4  10        0.61        1.06      5.00 o 
  -2  -4  10      451.19      427.00      9.40 o 
  -1  -4  10       24.05       22.70      6.11 o 
   0  -4  10      107.18       95.45      5.76 o 
   1  -4  10       78.53       69.69      5.95 o 
   2  -4  10       96.67      110.85      6.15 o 
   3  -4  10       13.63       16.14      7.80 o 
   4  -4  10       12.11        8.91      4.84 o 
   5  -4  10      132.94      129.86      4.87 o 
   6  -4  10       47.17       36.13      4.35 o 
   7  -4  10      161.98      151.96      5.37 o 
   8  -4  10        2.24        4.86      5.31 o 
   9  -4  10        1.73        7.87      5.48 o 
  10  -4  10       10.09        7.13      5.53 o 
  11  -4  10       11.62       15.87      5.62 o 
  -8  -3  10       97.88       78.94     11.64 o 
  -7  -3  10      164.10      182.35     11.02 o 
  -6  -3  10      255.21      267.04     10.79 o 
  -5  -3  10      308.47      286.72      9.26 o 
  -4  -3  10        1.22        2.05      7.78 o 
  -3  -3  10       26.55       32.34      5.69 o 
  -2  -3  10        5.07        6.88      4.83 o 
  -1  -3  10       58.11       72.16      4.78 o 
   0  -3  10       24.50       36.73      4.40 o 
   1  -3  10      142.78      133.37      5.97 o 
   2  -3  10      240.89      251.07     19.51 o 
   3  -3  10      465.07      446.55     25.66 o 
   4  -3  10       14.14       14.05      4.66 o 
   5  -3  10      544.91      502.69      9.23 o 
   6  -3  10       72.59       74.96      4.78 o 
   7  -3  10       11.08        8.69      4.78 o 
   8  -3  10        1.81        7.48      5.03 o 
   9  -3  10        0.05        1.72      5.21 o 
  10  -3  10        0.69        7.20      4.96 o 
  11  -3  10       21.63       23.34      5.89 o 
  -9  -2  10       41.17       31.14     10.77 o 
  -8  -2  10      256.49      256.90     11.54 o 
  -7  -2  10      360.69      347.61     10.30 o 
  -6  -2  10      337.25      313.21      9.51 o 
  -5  -2  10      372.77      351.84      9.65 o 
  -4  -2  10      410.52      393.80      9.24 o 
  -3  -2  10        2.97        6.77      5.79 o 
  -2  -2  10       25.10       24.87      4.45 o 
  -1  -2  10      129.22      126.19      4.82 o 
   0  -2  10        1.28        2.61      4.32 o 
   1  -2  10      121.76      134.63      4.26 o 
   2  -2  10      922.22      917.77     11.44 o 
   3  -2  10       56.75       42.27      8.01 o 
   4  -2  10      269.38      290.18      8.12 o 
   5  -2  10       27.27       21.23      5.14 o 
   6  -2  10      138.08      128.50      4.43 o 
   7  -2  10      147.16      134.31      4.93 o 
   8  -2  10        1.19        7.02      4.74 o 
   9  -2  10        8.05       12.46      5.21 o 
  10  -2  10        7.76        9.07      5.70 o 
  11  -2  10       26.51       30.31      5.82 o 
  12  -2  10       33.29       35.87      6.78 o 
  -9  -1  10      201.07      172.27     11.00 o 
  -8  -1  10      193.07      185.87     10.03 o 
  -7  -1  10      166.00      164.40     10.24 o 
  -6  -1  10      219.53      230.93      9.33 o 
  -5  -1  10      118.69      125.81      8.56 o 
  -4  -1  10      272.25      242.73      8.76 o 
  -3  -1  10      269.50      276.18      8.78 o 
  -2  -1  10        7.05       11.84      5.21 o 
  -1  -1  10        2.66        5.67      4.30 o 
   0  -1  10      142.99      137.88      5.66 o 
   1  -1  10      358.31      387.61      6.74 o 
   2  -1  10      480.81      497.23      7.79 o 
   3  -1  10      465.44      512.06      9.48 o 
   4  -1  10      211.74      200.67      4.37 o 
   5  -1  10       16.08       12.85      4.36 o 
   6  -1  10       14.26       17.38      5.52 o 
   7  -1  10       33.67       24.93      4.56 o 
   8  -1  10      318.86      307.61      5.36 o 
   9  -1  10       33.92       40.33      4.44 o 
  10  -1  10       19.74       16.15      5.21 o 
  11  -1  10        1.02       -4.90      5.45 o 
  12  -1  10        1.08        5.25      5.61 o 
  -9   0  10       43.95       46.36      8.03 o 
  -8   0  10      124.57      118.33      7.82 o 
  -7   0  10      121.46      122.35      6.33 o 
  -6   0  10       41.76       48.97      7.72 o 
  -5   0  10       89.79      104.05      8.18 o 
  -4   0  10      343.85      352.39      9.14 o 
  -3   0  10      769.76      741.63     10.01 o 
  -2   0  10      264.45      244.73      8.49 o 
  -1   0  10      104.54      103.36      6.92 o 
   0   0  10      565.23      625.76     25.49 o 
   1   0  10     1973.77     2059.83     31.95 o 
   2   0  10     1357.85     1272.99     80.33 o 
   3   0  10      210.20      211.21     19.88 o 
   4   0  10      285.36      267.21      6.71 o 
   5   0  10      187.88      206.55      4.62 o 
   6   0  10      173.52      180.03      7.87 o 
   7   0  10      514.53      473.81     16.87 o 
   8   0  10       34.32       29.83      4.64 o 
   9   0  10       16.38       21.14      4.74 o 
  10   0  10        0.96       -1.76      4.85 o 
  11   0  10        0.16        1.58      5.30 o 
  12   0  10        2.30        5.80      6.19 o 
  -9   1  10      198.94      175.54      6.60 o 
  -8   1  10      112.30      112.74      7.37 o 
  -7   1  10      145.27      146.27      6.39 o 
  -6   1  10        1.70        4.12      6.02 o 
  -5   1  10      219.81      231.08     17.28 o 
  -4   1  10      755.42      753.08     26.80 o 
  -3   1  10      995.81      984.26     11.01 o 
  -2   1  10      926.04      885.52     11.05 o 
  -1   1  10      431.27      443.08     10.47 o 
   0   1  10       25.06       26.31      4.23 o 
   1   1  10     1623.74     1599.68     23.85 o 
   2   1  10     1044.27     1078.73     47.75 o 
   3   1  10      304.66      312.15     21.73 o 
   4   1  10     1467.34     1464.41     35.56 o 
   5   1  10      165.04      154.07      5.02 o 
   6   1  10      236.32      210.82      4.32 o 
   7   1  10      144.48      130.21      5.68 o 
   8   1  10      469.84      446.58      6.91 o 
   9   1  10        9.77        2.58      4.86 o 
  10   1  10       44.76       34.16      5.15 o 
  11   1  10        5.85        8.37      8.39 o 
  12   1  10        9.38       13.25      6.14 o 
  13   1  10        8.34       13.10      6.36 o 
  -9   2  10       17.45       15.11      6.35 o 
  -8   2  10      203.24      201.46      6.41 o 
  -7   2  10      213.20      224.97     14.10 o 
  -6   2  10      185.42      196.27      5.27 o 
  -5   2  10      171.65      180.22      7.88 o 
  -4   2  10      695.15      701.43     24.59 o 
  -3   2  10      233.62      235.07      5.82 o 
  -2   2  10      500.27      484.36     10.26 o 
  -1   2  10      574.98      586.78     10.50 o 
   0   2  10      223.89      231.06      8.60 o 
   1   2  10      535.02      564.12     21.95 o 
   2   2  10      612.08      603.35     28.18 o 
   3   2  10     1194.98     1150.17     39.94 o 
   4   2  10       17.86       22.05      4.01 o 
   5   2  10      616.97      640.85     19.40 o 
   6   2  10      283.12      276.37     12.22 o 
   7   2  10      354.32      356.59      8.43 o 
   8   2  10       41.79       41.71      4.58 o 
   9   2  10       29.48       29.11      4.18 o 
  10   2  10       28.10       31.10      5.15 o 
  11   2  10      185.31      174.67      5.66 o 
  12   2  10      101.53      100.89      6.17 o 
  13   2  10       49.73       41.03      6.55 o 
 -10   3  10        0.33        2.61      7.80 o 
  -9   3  10      136.41      129.39     20.56 o 
  -8   3  10       75.90       78.31      6.72 o 
  -7   3  10      314.23      313.96     24.45 o 
  -6   3  10       21.74       25.09      5.86 o 
  -5   3  10      221.95      211.75      6.15 o 
  -4   3  10      432.26      447.72     12.52 o 
  -3   3  10      344.38      306.54      6.01 o 
  -2   3  10      246.79      247.81      8.93 o 
  -1   3  10      260.75      253.59     12.85 o 
   0   3  10     1412.15     1260.12     16.52 o 
   1   3  10      839.54      862.58     37.02 o 
   2   3  10      804.14      845.61      9.84 o 
   3   3  10     1771.09     1876.19     12.72 o 
   4   3  10      603.28      666.33      7.81 o 
   5   3  10      253.66      231.68      5.17 o 
   6   3  10      151.97      153.05      4.16 o 
   7   3  10        4.07        4.41      4.05 o 
   8   3  10      308.95      316.29      6.77 o 
   9   3  10      101.84      109.31      5.86 o 
  10   3  10      115.06      120.34      5.47 o 
  11   3  10      238.12      231.06      5.87 o 
  12   3  10      146.26      128.97      5.91 o 
  13   3  10      127.17      117.23      6.32 o 
 -10   4  10       26.47       26.14      7.76 o 
  -9   4  10       42.58       37.78      7.65 o 
  -8   4  10      254.67      260.58      6.86 o 
  -7   4  10      133.60      123.23      6.59 o 
  -6   4  10      408.04      398.48      7.49 o 
  -5   4  10      449.89      461.36      6.73 o 
  -4   4  10        5.02        4.84      4.87 o 
  -3   4  10      135.62      121.69      5.30 o 
  -2   4  10      442.85      420.51     14.20 o 
  -1   4  10      568.16      533.49     11.97 o 
   0   4  10     1782.76     1727.82    101.17 o 
   1   4  10      979.15     1017.88     10.43 o 
   2   4  10      636.06      601.41      8.93 o 
   3   4  10      596.83      622.14      9.00 o 
   4   4  10     1548.18     1668.03     11.97 o 
   5   4  10      313.85      293.44     12.26 o 
   6   4  10      134.28      136.41      3.98 o 
   7   4  10      434.68      412.62      7.41 o 
   8   4  10       54.39       47.82      4.60 o 
   9   4  10        4.93        4.30      5.71 o 
  10   4  10      224.95      208.45      5.93 o 
  11   4  10      150.06      139.29      5.66 o 
  12   4  10      136.75      127.76      6.36 o 
  13   4  10      101.44       83.80      6.85 o 
 -10   5  10        0.15        9.80     10.61 o 
  -9   5  10       37.11       47.02      7.55 o 
  -8   5  10       24.34       32.45      6.85 o 
  -7   5  10        9.03        9.82      6.04 o 
  -6   5  10      163.57      145.66      5.23 o 
  -5   5  10      102.04      106.37      5.46 o 
  -4   5  10      301.51      328.97      8.32 o 
  -3   5  10       12.10       11.29      4.80 o 
  -2   5  10      166.87      152.86      5.83 o 
  -1   5  10      440.30      433.28     14.97 o 
   0   5  10      353.92      353.15     24.41 o 
   2   5  10     1170.82     1243.87     10.98 o 
   3   5  10      261.69      307.09      8.01 o 
   4   5  10      213.64      196.06      7.94 o 
   5   5  10     2100.43     2201.49    147.01 o 
   6   5  10      168.14      174.18      4.62 o 
   7   5  10       16.21       16.46      3.24 o 
   8   5  10      378.95      400.58     11.05 o 
   9   5  10      154.35      140.80      6.30 o 
  10   5  10      173.42      182.44      5.59 o 
  11   5  10       65.01       70.97      5.60 o 
  12   5  10       40.72       36.02      6.02 o 
  13   5  10       29.19       33.78      6.58 o 
  -9   6  10        3.16       -3.79      7.15 o 
  -8   6  10       51.55       51.71      6.82 o 
  -7   6  10       11.80       22.25      5.85 o 
  -6   6  10       84.91       71.25      5.56 o 
  -5   6  10      147.07      151.39      5.85 o 
  -4   6  10      118.98      104.00      5.45 o 
  -3   6  10        4.56       14.35      5.03 o 
  -2   6  10       37.52       39.22      5.53 o 
  -1   6  10     1083.25     1014.00     39.57 o 
   0   6  10       49.29       43.94      5.89 o 
   1   6  10     1044.37     1068.47     16.93 o 
   2   6  10     1396.49     1479.56     11.78 o 
   3   6  10      873.67      993.26     10.59 o 
   4   6  10      798.02      803.21     39.99 o 
   5   6  10      888.90      923.65     15.67 o 
   6   6  10       10.07       15.16      6.05 o 
   7   6  10      778.99      788.57      7.36 o 
   8   6  10        2.05        6.03      4.58 o 
   9   6  10      135.19      146.35     11.62 o 
  10   6  10      174.95      185.47      5.59 o 
  11   6  10      119.83      116.81      5.14 o 
  12   6  10       68.72       73.89      6.31 o 
  13   6  10       44.23       51.29      6.42 o 
  -9   7  10        0.53       -3.96      9.18 o 
  -8   7  10       45.67       55.03      7.21 o 
  -7   7  10      157.21      158.62      6.78 o 
  -6   7  10       34.84       34.15      5.92 o 
  -5   7  10        0.64        4.53      5.32 o 
  -4   7  10       12.35       20.87      5.24 o 
  -3   7  10      232.47      201.34      5.72 o 
  -2   7  10      169.85      178.96      5.82 o 
  -1   7  10       77.27       70.51      5.66 o 
   0   7  10      381.38      377.57      9.58 o 
   1   7  10      143.56      130.86      7.12 o 
   2   7  10     3149.86     3325.85    146.00 o 
   3   7  10      828.20      852.87     34.13 o 
   4   7  10      713.06      707.00      8.82 o 
   5   7  10      265.89      269.27      5.17 o 
   6   7  10      426.19      415.55     14.07 o 
   7   7  10       49.13       44.70      4.22 o 
   8   7  10       62.97       68.64      4.85 o 
   9   7  10      721.88      684.47     19.14 o 
  10   7  10      130.35      131.49     13.73 o 
  11   7  10       90.01       87.54      6.12 o 
  12   7  10       44.96       45.81      7.59 o 
  13   7  10        3.71        1.47      8.53 o 
  -9   8  10       19.86       25.07      7.51 o 
  -8   8  10      129.84      118.84      8.42 o 
  -7   8  10       49.12       45.56      6.70 o 
  -6   8  10        0.42        1.66      6.36 o 
  -5   8  10        9.94        2.91      5.55 o 
  -4   8  10       18.24       14.05      5.30 o 
  -3   8  10       87.88       88.05      5.66 o 
  -2   8  10       47.50       50.83      6.75 o 
  -1   8  10       41.47       37.72      5.24 o 
   0   8  10      325.46      312.06      6.57 o 
   1   8  10       48.10       57.43      6.49 o 
   2   8  10       93.00       92.88      6.00 o 
   3   8  10      460.54      486.91     18.28 o 
   4   8  10      672.50      658.18     22.47 o 
   5   8  10        3.46        4.40      4.45 o 
   6   8  10      306.37      266.59      6.06 o 
   7   8  10      202.90      205.03     11.63 o 
   8   8  10      136.83      125.91     10.38 o 
   9   8  10       57.62       61.02     10.38 o 
  10   8  10      159.99      148.91      7.09 o 
  11   8  10       76.00       72.67      7.13 o 
  12   8  10       57.39       51.48      7.99 o 
  -9   9  10       62.76       62.28      8.01 o 
  -8   9  10        0.53        3.01      5.96 o 
  -7   9  10       70.54       68.23      6.65 o 
  -6   9  10        0.89        4.92      6.28 o 
  -5   9  10       70.15       58.95      5.92 o 
  -4   9  10      164.30      179.50      7.77 o 
  -3   9  10       57.41       52.40      5.56 o 
  -2   9  10      192.27      183.27      5.94 o 
  -1   9  10       15.45       22.71      5.21 o 
   0   9  10      634.40      620.83     17.87 o 
   1   9  10      256.38      270.34     17.48 o 
   2   9  10        0.79        3.68      5.15 o 
   3   9  10       84.49       84.85     10.50 o 
   4   9  10      316.60      312.51     12.66 o 
   5   9  10      519.61      496.78      6.68 o 
   6   9  10       14.94       10.63      4.69 o 
   7   9  10      124.81      109.05      5.88 o 
   8   9  10      221.08      218.33      6.84 o 
   9   9  10      130.98      120.02      9.26 o 
  10   9  10       44.33       53.67      6.83 o 
  11   9  10       28.74       35.06      7.03 o 
  12   9  10       36.72       45.02      7.60 o 
  -8  10  10      203.42      197.77      7.80 o 
  -7  10  10       54.26       59.26      7.23 o 
  -6  10  10       15.20       12.76      6.22 o 
  -5  10  10       55.12       56.96      5.89 o 
  -4  10  10        4.64        2.95      6.15 o 
  -3  10  10       46.71       55.62      5.59 o 
  -2  10  10      207.17      190.46      7.03 o 
  -1  10  10      131.63      129.12      5.88 o 
   0  10  10      205.52      212.86      6.98 o 
   1  10  10      301.53      335.02     20.29 o 
   2  10  10       11.14       14.19      8.77 o 
   3  10  10      158.38      159.68      6.45 o 
   4  10  10       79.46       78.97      5.12 o 
   5  10  10      147.83      139.53      8.15 o 
   6  10  10      426.03      386.17      6.76 o 
   7  10  10        6.71        6.98      5.19 o 
   8  10  10       17.76       16.08      5.23 o 
   9  10  10       22.25       16.21      9.90 o 
  10  10  10       13.36       12.63      9.79 o 
  11  10  10       97.54       92.77     10.27 o 
  12  10  10       17.23        8.87     10.62 o 
  -8  11  10       80.31       80.43      7.40 o 
  -7  11  10      223.16      217.37     18.27 o 
  -6  11  10       50.56       60.13      6.67 o 
  -5  11  10       29.96       36.94      6.52 o 
  -4  11  10      718.11      700.44     18.50 o 
  -3  11  10        6.56        7.85      5.54 o 
  -2  11  10      127.60      116.44      6.28 o 
  -1  11  10       53.82       52.11      5.84 o 
   0  11  10       60.70       66.21      6.29 o 
   1  11  10        0.58        6.52      5.71 o 
   2  11  10       10.95       12.51      8.25 o 
   3  11  10       21.74       25.53      5.57 o 
   4  11  10        7.22       14.30      4.83 o 
   5  11  10       15.56        9.23      4.95 o 
   6  11  10       87.02       91.51      5.18 o 
   7  11  10        3.84        2.96      4.95 o 
   8  11  10       13.49        9.67      5.73 o 
   9  11  10        0.76       -0.09      7.11 o 
  10  11  10       13.78       18.78      7.15 o 
  11  11  10        5.51        5.36     11.04 o 
  -7  12  10      137.18      146.16      7.84 o 
  -6  12  10      343.35      366.12     15.44 o 
  -5  12  10       95.44       96.24      5.75 o 
  -4  12  10       94.02       98.36      6.34 o 
  -3  12  10      476.85      495.97     13.92 o 
  -2  12  10        5.30        7.33      5.71 o 
  -1  12  10       68.54       67.48      6.06 o 
   0  12  10       45.12       48.83      5.90 o 
   1  12  10       57.52       65.12      6.04 o 
   2  12  10       46.42       50.30      5.98 o 
   3  12  10      100.47       85.37      6.00 o 
   4  12  10       83.31       82.65      5.07 o 
   5  12  10      169.12      170.85      5.69 o 
   6  12  10       16.42       12.43      4.82 o 
   7  12  10        0.16        2.45      5.54 o 
   8  12  10       13.35       13.50      6.98 o 
   9  12  10        5.28       11.06      6.81 o 
  10  12  10       69.17       63.31      8.15 o 
  11  12  10       43.96       50.48      8.39 o 
  -7  13  10       56.75       56.32      7.95 o 
  -6  13  10      110.28      114.87      7.77 o 
  -5  13  10      148.07      151.33      7.14 o 
  -4  13  10      132.95      126.39      6.65 o 
  -3  13  10       66.01       62.99      6.30 o 
  -2  13  10       69.73       57.93      5.43 o 
  -1  13  10       49.04       50.48      6.02 o 
   0  13  10        0.72        4.34      5.88 o 
   1  13  10       30.20       17.00      8.81 o 
   2  13  10       56.45       56.92      6.07 o 
   3  13  10      248.39      224.99      7.13 o 
   4  13  10      367.17      339.76     12.52 o 
   5  13  10       50.18       55.36      5.21 o 
   6  13  10       32.89       29.01      5.46 o 
   7  13  10        5.04       11.55      5.53 o 
   8  13  10       32.52       29.95      7.30 o 
   9  13  10        0.81       -0.07      7.83 o 
  10  13  10        1.51        7.57      7.98 o 
  -6  14  10       36.09       34.94      6.98 o 
  -5  14  10       42.74       48.97      7.47 o 
  -4  14  10       69.27       69.28      7.10 o 
  -3  14  10       27.33       28.70      6.56 o 
  -2  14  10      127.74      134.20      7.47 o 
  -1  14  10       74.54       69.04      6.34 o 
   0  14  10       19.67       18.78      7.13 o 
   1  14  10       12.72       10.28      8.38 o 
   2  14  10      317.12      290.35     19.13 o 
   3  14  10       82.03       77.07      6.83 o 
   4  14  10      273.06      250.15      5.95 o 
   5  14  10       44.31       43.93      5.62 o 
   6  14  10       82.03       86.38      6.01 o 
   7  14  10       28.35       26.02      6.18 o 
   8  14  10       12.43       10.73      7.56 o 
   9  14  10       68.77       85.65     11.70 o 
  -5  15  10       12.78       17.71      9.01 o 
  -4  15  10        8.86        4.84      7.29 o 
  -3  15  10      153.32      159.32      8.07 o 
  -2  15  10      138.73      143.00      6.24 o 
  -1  15  10      207.06      212.30      6.91 o 
   0  15  10       80.80       93.38      7.01 o 
   1  15  10      176.82      156.98      9.58 o 
   2  15  10       11.33       18.70      6.46 o 
   3  15  10      154.54      148.36      7.42 o 
   4  15  10       89.21       90.98      7.18 o 
   5  15  10       82.47       87.37      6.10 o 
   6  15  10        0.40       -1.61      5.94 o 
   7  15  10        0.53        3.97      6.43 o 
   8  15  10       57.89       68.60      8.11 o 
  -3  16  10       81.34       88.20      8.18 o 
  -2  16  10      130.54      132.18      7.54 o 
  -1  16  10      100.22      101.23      7.56 o 
   0  16  10      220.45      206.13     11.43 o 
   1  16  10       79.62       89.13     10.75 o 
   2  16  10       14.37       15.31      7.24 o 
   3  16  10      102.45      106.77      7.88 o 
   4  16  10        5.97        4.45      6.38 o 
   5  16  10       60.49       59.97      6.40 o 
   6  16  10        5.99       11.03      7.18 o 
   7  16  10        4.03        0.98      8.04 o 
  -1  17  10       60.21       74.09      8.71 o 
   0  17  10       62.00       55.98     10.84 o 
   1  17  10       28.64       27.46      7.91 o 
   2  17  10      157.42      166.82      8.74 o 
   3  17  10       13.43       11.61      8.10 o 
   4  17  10       86.61       77.65      7.08 o 
   5  17  10       24.43       21.18      8.76 o 
   0  -9  11       52.48       38.48      8.83 o 
   1  -9  11       15.98       12.23     12.55 o 
   2  -9  11       26.79       15.69     12.57 o 
   3  -9  11       39.45       33.12     12.66 o 
  -3  -8  11        4.94        8.81     11.05 o 
  -2  -8  11       56.31       51.50      8.27 o 
  -1  -8  11        8.52       21.16      8.33 o 
   0  -8  11      121.53      127.24     11.39 o 
   1  -8  11      176.45      164.89     12.12 o 
   2  -8  11        0.78        1.41     10.15 o 
   3  -8  11      118.77      116.24     11.83 o 
   4  -8  11       68.55       64.21     11.82 o 
   5  -8  11       22.64       22.89      7.51 o 
   6  -8  11       15.41       16.07      8.69 o 
  -4  -7  11       34.62       32.91      8.09 o 
  -3  -7  11      161.00      156.58      8.19 o 
  -2  -7  11        9.16        4.57      7.31 o 
  -1  -7  11       48.58       34.23      6.93 o 
   0  -7  11      186.91      164.42      6.46 o 
   1  -7  11       79.83       72.71     10.54 o 
   2  -7  11      321.33      275.67     11.30 o 
   3  -7  11        0.81       -4.21     10.51 o 
   4  -7  11       96.22       86.80      7.89 o 
   5  -7  11       56.50       43.66      7.39 o 
   6  -7  11       21.23       24.77      6.39 o 
   7  -7  11       25.49       26.05      6.36 o 
  -5  -6  11       34.50       39.53      7.36 o 
  -4  -6  11      217.61      201.87      6.91 o 
  -3  -6  11       18.03       15.05      6.46 o 
  -2  -6  11        6.42        5.72      5.70 o 
  -1  -6  11       81.06       75.04      5.35 o 
   0  -6  11      198.61      198.99      6.36 o 
   1  -6  11      125.06      108.36      9.30 o 
   2  -6  11        3.47        4.58      9.75 o 
   3  -6  11      223.20      192.94      9.72 o 
   4  -6  11       21.89       14.47      8.99 o 
   5  -6  11       70.91       64.24      7.44 o 
   6  -6  11      130.55      127.95      6.05 o 
   7  -6  11       18.40       16.27      5.87 o 
   8  -6  11       14.09       15.50      6.12 o 
   9  -6  11        4.41        7.48      6.72 o 
  -6  -5  11       50.59       61.35      7.00 o 
  -5  -5  11       54.39       56.97      6.54 o 
  -4  -5  11      271.24      249.55      7.94 o 
  -3  -5  11      210.38      212.61      5.13 o 
  -2  -5  11        6.16       12.07      5.79 o 
  -1  -5  11       34.18       41.09      4.86 o 
   0  -5  11      130.95      144.64      5.41 o 
   1  -5  11      166.71      166.32      7.46 o 
   2  -5  11       79.84       95.62      9.47 o 
   3  -5  11       57.78       58.68      9.27 o 
   4  -5  11      159.63      145.11      6.44 o 
   5  -5  11       41.30       40.48      5.54 o 
   6  -5  11      110.26      101.94      5.73 o 
   7  -5  11      240.00      238.47      5.96 o 
   8  -5  11        0.53        1.57      5.92 o 
   9  -5  11        3.70        0.08      6.26 o 
  10  -5  11       66.02       67.48      6.24 o 
  -7  -4  11       85.76       84.83      8.99 o 
  -6  -4  11       79.63       95.30      8.57 o 
  -5  -4  11      117.69      129.22      5.97 o 
  -4  -4  11       57.01       68.66      5.27 o 
  -3  -4  11       72.88       77.21      5.34 o 
  -2  -4  11       26.29       24.38      5.00 o 
  -1  -4  11        6.65       11.92      5.83 o 
   0  -4  11      388.30      392.64      7.39 o 
   1  -4  11      113.51      122.17      5.35 o 
   2  -4  11       76.48       96.93      9.16 o 
   3  -4  11      177.72      159.14      9.33 o 
   4  -4  11      491.86      474.13     13.79 o 
   5  -4  11      300.56      286.04      5.84 o 
   6  -4  11       87.72       88.87      5.65 o 
   7  -4  11       33.84       38.41      5.37 o 
   8  -4  11       84.33       77.51      5.74 o 
   9  -4  11       40.52       43.33      5.73 o 
  10  -4  11        2.45        5.07      6.08 o 
  -7  -3  11      100.15      101.87      8.43 o 
  -6  -3  11       80.49       73.32      7.84 o 
  -5  -3  11        3.15        2.46      9.44 o 
  -4  -3  11      133.02      134.17      8.77 o 
  -3  -3  11        4.15        4.28      5.03 o 
  -2  -3  11        7.41       12.82      6.41 o 
  -1  -3  11        1.96        3.84      4.93 o 
   0  -3  11        1.25        2.08      4.64 o 
   1  -3  11      290.53      299.51      5.49 o 
   2  -3  11       55.73       55.33      6.11 o 
   3  -3  11      417.27      422.92     32.57 o 
   4  -3  11      551.05      536.02     31.43 o 
   5  -3  11      359.62      323.34     14.08 o 
   6  -3  11      368.21      346.54      6.74 o 
   7  -3  11       67.27       71.59      4.62 o 
   8  -3  11       57.68       59.21      5.19 o 
   9  -3  11       72.45       67.85      5.75 o 
  10  -3  11       86.63       88.89      5.81 o 
  11  -3  11       17.77       16.39      6.54 o 
  -8  -2  11        3.19        1.78     11.44 o 
  -7  -2  11       21.26       15.50      7.62 o 
  -6  -2  11        1.77       10.07      8.93 o 
  -5  -2  11      206.54      188.67      7.35 o 
  -4  -2  11        6.12        7.21      6.41 o 
  -3  -2  11       90.31       75.76      6.18 o 
  -2  -2  11       59.08       70.39      5.00 o 
  -1  -2  11        9.16        9.62      4.49 o 
   0  -2  11      258.21      255.84      5.48 o 
   1  -2  11        1.44        7.62      4.72 o 
   2  -2  11      134.61      137.22      8.57 o 
   3  -2  11        5.74       13.25      8.03 o 
   4  -2  11      275.58      289.90      6.26 o 
   5  -2  11      903.84      850.54      8.39 o 
   6  -2  11      338.62      345.59      7.06 o 
   7  -2  11       47.84       45.20      4.47 o 
   8  -2  11      108.61      112.60      5.53 o 
   9  -2  11      198.23      186.00      5.78 o 
  10  -2  11       76.99       69.81      5.96 o 
  11  -2  11       22.35       23.52      6.26 o 
  -8  -1  11       15.00        2.98     10.08 o 
  -7  -1  11        0.95        2.77     10.26 o 
  -6  -1  11       81.31       62.52      9.62 o 
  -5  -1  11       10.49       10.80      8.35 o 
  -4  -1  11       90.34       83.29      9.06 o 
  -3  -1  11      429.15      415.79      7.37 o 
  -2  -1  11       95.48      107.17      4.95 o 
  -1  -1  11      154.24      162.15      5.14 o 
   0  -1  11      201.20      225.05     10.42 o 
   1  -1  11      161.65      168.61      5.05 o 
   2  -1  11        1.07        1.13      5.47 o 
   3  -1  11      416.51      458.95     34.73 o 
   4  -1  11       32.16       33.03      4.45 o 
   5  -1  11      209.81      199.99      4.07 o 
   6  -1  11      190.86      182.34      6.32 o 
   7  -1  11        2.19        5.33      6.30 o 
   8  -1  11      127.17      122.28      6.22 o 
   9  -1  11      126.84      112.09      5.50 o 
  10  -1  11      102.22      100.00      5.72 o 
  11  -1  11       28.08       27.86      6.31 o 
  12  -1  11       46.70       47.40      6.07 o 
  -8   0  11        1.98        2.11      9.90 o 
  -7   0  11       14.41       19.52      9.00 o 
  -6   0  11       17.26       13.09      8.34 o 
  -5   0  11       27.91       20.85      8.78 o 
  -4   0  11        4.16        6.81      8.49 o 
  -3   0  11       65.35       74.36      8.58 o 
  -2   0  11        0.89        0.31      5.35 o 
  -1   0  11        4.90        6.47      4.36 o 
   0   0  11      263.98      283.39      7.62 o 
   1   0  11      600.96      579.92      6.46 o 
   2   0  11      305.94      299.75      9.93 o 
   3   0  11       10.62       10.79      4.71 o 
   4   0  11      423.92      402.11     17.98 o 
   5   0  11      235.43      253.11      5.69 o 
   6   0  11       16.84       16.37      4.03 o 
   7   0  11      158.14      145.29      5.25 o 
   8   0  11      277.83      241.97     15.67 o 
   9   0  11      123.29      108.20      5.41 o 
  10   0  11       50.36       52.56      5.07 o 
  11   0  11       20.43       27.54      5.11 o 
  12   0  11       69.43       62.18      6.58 o 
  -9   1  11        4.80       -0.42     10.46 o 
  -8   1  11       54.34       58.09      6.04 o 
  -7   1  11       12.33       16.02      6.50 o 
  -6   1  11       40.54       51.74      6.57 o 
  -5   1  11      126.39      105.86      8.96 o 
  -4   1  11       60.16       55.54      8.41 o 
  -3   1  11        1.37        0.05      7.82 o 
  -2   1  11       33.25       39.44      8.49 o 
  -1   1  11      483.54      429.64     13.75 o 
   0   1  11        6.69        6.95      4.72 o 
   1   1  11      582.98      570.75     15.93 o 
   2   1  11     1246.13     1247.15     51.97 o 
   3   1  11      220.12      210.31     10.95 o 
   4   1  11      386.57      414.60     36.87 o 
   5   1  11      414.25      420.44      6.17 o 
   6   1  11       52.52       54.63      3.92 o 
   7   1  11      165.61      138.65      4.38 o 
   8   1  11      750.76      685.98     14.68 o 
   9   1  11       20.19       20.41      5.97 o 
  10   1  11       12.40       16.29      5.17 o 
  11   1  11        5.96        5.41      5.50 o 
  12   1  11       76.93       77.17      6.85 o 
  -9   2  11       14.10       12.78      7.68 o 
  -8   2  11        8.64        8.39      5.86 o 
  -7   2  11       10.10       22.39      6.67 o 
  -6   2  11       91.62       85.21      6.40 o 
  -5   2  11       67.31       62.90      5.97 o 
  -4   2  11       14.62       12.97      5.80 o 
  -3   2  11        4.61        7.89      7.09 o 
  -2   2  11      419.54      380.91      9.29 o 
  -1   2  11       80.43       75.34      8.63 o 
   0   2  11       14.97       25.42      4.83 o 
   1   2  11      462.01      465.90      6.98 o 
   2   2  11      393.74      407.15     17.59 o 
   3   2  11       85.13       90.92      5.00 o 
   4   2  11       78.55       86.42      5.08 o 
   5   2  11      144.53      150.39      5.93 o 
   6   2  11      159.01      162.21      3.96 o 
   7   2  11      207.21      205.72      8.09 o 
   8   2  11      119.37      112.97      5.16 o 
   9   2  11      312.85      306.87     18.09 o 
  10   2  11        1.26        0.06      4.33 o 
  11   2  11        0.58        1.66      4.86 o 
  12   2  11      218.00      203.62      6.53 o 
  -9   3  11        2.36        4.84      6.67 o 
  -8   3  11       29.46       33.73      7.01 o 
  -7   3  11      247.37      269.39      6.95 o 
  -6   3  11       28.55       28.73      6.14 o 
  -5   3  11      332.32      297.38     11.27 o 
  -4   3  11       43.12       50.06      5.79 o 
  -3   3  11        0.37        3.79      5.18 o 
  -2   3  11        6.38       12.71      5.02 o 
  -1   3  11      331.05      312.73      9.34 o 
   0   3  11      349.04      317.15     11.08 o 
   1   3  11       31.49       42.07      5.44 o 
   2   3  11        8.77        2.89      7.18 o 
   3   3  11       58.40       80.32      7.56 o 
   4   3  11       48.42       42.76      7.53 o 
   5   3  11        0.10        1.68      4.54 o 
   6   3  11       31.84       42.44      3.38 o 
   7   3  11       19.64       21.72      3.46 o 
   8   3  11      145.29      141.67      5.27 o 
   9   3  11       10.64       13.32      4.98 o 
  10   3  11        6.50       10.56      6.32 o 
  11   3  11        3.41        3.82      5.54 o 
  12   3  11       11.99        9.19      6.01 o 
  13   3  11      249.75      240.60      7.15 o 
  -9   4  11       24.65       17.87      6.61 o 
  -8   4  11       30.78       27.46      6.61 o 
  -7   4  11      106.73      119.39      9.90 o 
  -6   4  11      718.91      683.14      7.90 o 
  -5   4  11      261.51      241.02     10.25 o 
  -4   4  11       25.75       32.22      5.79 o 
  -3   4  11       18.09       28.68      5.14 o 
  -2   4  11       32.21       28.66      5.36 o 
  -1   4  11      110.64      114.48      6.27 o 
   0   4  11      134.74      123.27     10.07 o 
   1   4  11      128.24      155.20      7.76 o 
   2   4  11      228.56      235.70      7.96 o 
   3   4  11       34.92       29.68      7.21 o 
   4   4  11        1.63        0.37      5.33 o 
   5   4  11        0.04        2.71      5.27 o 
   6   4  11       26.01       26.31      4.27 o 
   7   4  11        6.41        5.96      3.71 o 
   8   4  11       20.63       27.14      3.88 o 
   9   4  11        6.00        4.74      4.27 o 
  10   4  11       27.78       23.50      6.35 o 
  11   4  11        6.31        7.01      5.14 o 
  12   4  11       91.34       94.47      6.15 o 
  13   4  11       23.24       19.01      6.02 o 
  -9   5  11        1.34       -6.47      6.47 o 
  -8   5  11      149.25      150.56      7.56 o 
  -7   5  11      163.53      166.42      6.60 o 
  -6   5  11      271.81      250.41      5.67 o 
  -5   5  11      812.40      771.80     34.52 o 
  -4   5  11        3.44        4.09      5.11 o 
  -3   5  11        3.14       11.12      5.21 o 
  -2   5  11      115.36      116.20      5.46 o 
  -1   5  11      102.33       87.68      6.02 o 
   0   5  11       33.89       41.94      7.18 o 
   1   5  11      347.09      437.59      8.73 o 
   2   5  11      322.22      341.10      8.44 o 
   3   5  11      214.09      223.77      5.96 o 
   4   5  11        5.27        1.55      7.47 o 
   5   5  11      219.47      211.96      8.15 o 
   6   5  11       19.18       22.71      4.62 o 
   7   5  11      216.72      204.87      8.87 o 
   8   5  11        5.34        9.78      4.31 o 
   9   5  11       25.01       19.51      5.06 o 
  10   5  11        2.98        4.99      6.38 o 
  11   5  11        1.78        2.05      4.96 o 
  12   5  11       21.26       30.83      6.11 o 
  13   5  11       69.13       73.55      6.92 o 
  -9   6  11        7.14       10.88      7.12 o 
  -8   6  11       26.92       29.38      6.60 o 
  -7   6  11      324.14      316.71     18.54 o 
  -6   6  11      581.78      556.32      8.10 o 
  -5   6  11      125.28      123.26      5.27 o 
  -4   6  11      304.66      314.55      6.63 o 
  -3   6  11      174.59      190.47      5.95 o 
  -2   6  11        3.26        4.35      5.11 o 
  -1   6  11       42.76       46.18      5.70 o 
   0   6  11      117.41      122.72      6.94 o 
   1   6  11       96.72       95.51     16.61 o 
   2   6  11     1426.97     1475.32     11.90 o 
   3   6  11      331.27      371.72      8.42 o 
   4   6  11      517.49      573.67      9.26 o 
   5   6  11      237.97      254.05     10.77 o 
   6   6  11        3.76       10.86      4.77 o 
   7   6  11      571.91      578.40     19.08 o 
   8   6  11      502.43      460.06     14.81 o 
   9   6  11       12.08       12.35      5.91 o 
  10   6  11        3.39        5.87      6.31 o 
  11   6  11        0.04        5.60      5.75 o 
  12   6  11       32.94       44.34      6.26 o 
  -9   7  11        2.66        5.75      8.11 o 
  -8   7  11      144.59      143.33      7.08 o 
  -7   7  11       91.55       96.57      5.47 o 
  -6   7  11      457.02      471.55      7.07 o 
  -5   7  11      254.74      258.85     13.10 o 
  -4   7  11      317.97      322.61      6.76 o 
  -3   7  11      329.33      337.49      7.53 o 
  -2   7  11     1077.36     1050.89     26.93 o 
  -1   7  11      479.67      471.60     18.04 o 
   0   7  11       82.67       78.76      6.70 o 
   1   7  11      883.68      953.83     13.97 o 
   2   7  11     1180.64     1258.14     11.30 o 
   3   7  11      424.70      444.70      7.18 o 
   4   7  11      481.39      496.99      9.22 o 
   5   7  11       78.43       85.81      4.88 o 
   6   7  11      203.36      204.30      6.86 o 
   7   7  11      169.76      160.19     14.88 o 
   8   7  11      251.51      242.51      5.39 o 
   9   7  11       14.73       12.43      6.17 o 
  10   7  11       52.36       48.59      6.94 o 
  11   7  11        8.70        8.72      6.97 o 
  12   7  11        9.21       18.65      7.33 o 
  -9   8  11       78.17       79.92      7.69 o 
  -8   8  11        7.91        7.91      8.53 o 
  -7   8  11      321.85      321.46      7.79 o 
  -6   8  11      285.13      297.37      6.64 o 
  -5   8  11       36.19       38.79      5.96 o 
  -4   8  11      148.89      155.24      5.73 o 
  -3   8  11     1064.11     1034.01     23.70 o 
  -2   8  11      885.37      842.98     38.25 o 
  -1   8  11      262.95      251.82      6.40 o 
   0   8  11      534.40      533.65      8.78 o 
   1   8  11      709.44      691.99     24.28 o 
   2   8  11      291.91      298.08      7.41 o 
   3   8  11       54.47       58.15      5.87 o 
   4   8  11       32.59       38.29      5.38 o 
   5   8  11      210.38      206.03      5.15 o 
   6   8  11       35.86       35.98      5.14 o 
   7   8  11      159.70      151.03      5.46 o 
   8   8  11        7.05        8.25      6.30 o 
   9   8  11       22.70       18.68      6.47 o 
  10   8  11        0.72        4.48      6.67 o 
  11   8  11       13.68       22.37      7.61 o 
  12   8  11       15.85       24.62      7.39 o 
  -8   9  11      146.65      135.03      7.90 o 
  -7   9  11       35.84       40.05      5.18 o 
  -6   9  11       79.47       63.00      6.17 o 
  -5   9  11      142.01      148.86     12.61 o 
  -4   9  11      235.11      227.89      9.24 o 
  -3   9  11      316.27      288.77     10.57 o 
  -2   9  11     1398.89     1349.07     41.25 o 
  -1   9  11      182.97      193.56      6.68 o 
   0   9  11        9.48        8.30      5.81 o 
   1   9  11      736.80      763.52     26.15 o 
   2   9  11      243.75      240.28     14.32 o 
   3   9  11      199.44      199.48      7.68 o 
   4   9  11      267.88      271.45      7.76 o 
   5   9  11      153.48      143.21      4.84 o 
   6   9  11      441.36      449.59      6.37 o 
   7   9  11      250.96      273.75      6.90 o 
   8   9  11      195.27      201.54      8.99 o 
   9   9  11      172.59      170.20      9.95 o 
  10   9  11       10.83       24.18      9.56 o 
  11   9  11        2.44        1.31      6.36 o 
  12   9  11        2.15        7.13      7.89 o 
  -8  10  11       51.77       62.62      7.82 o 
  -7  10  11      195.19      201.56      9.63 o 
  -6  10  11      204.29      190.34      6.78 o 
  -5  10  11      323.57      327.13     16.64 o 
  -4  10  11      164.09      158.46     12.87 o 
  -3  10  11      285.56      277.79      7.90 o 
  -2  10  11      489.87      474.10     10.28 o 
  -1  10  11        4.14        4.18      5.61 o 
   0  10  11        4.39        8.54      5.69 o 
   1  10  11      175.72      181.15     16.16 o 
   2  10  11      225.70      213.60     18.02 o 
   3  10  11      218.37      225.21     12.25 o 
   4  10  11      155.77      177.39      8.03 o 
   5  10  11     1864.61     1790.13     34.62 o 
   6  10  11      708.31      685.22      6.70 o 
   7  10  11      188.24      201.19      5.61 o 
   8  10  11      164.26      162.77      5.71 o 
   9  10  11       35.08       30.00      6.76 o 
  10  10  11        2.66        3.21     10.10 o 
  11  10  11      200.51      207.48     11.66 o 
  -7  11  11      150.21      154.71     10.86 o 
  -6  11  11      105.79      115.24      6.79 o 
  -5  11  11      207.87      199.62     11.61 o 
  -4  11  11      722.33      695.43     30.92 o 
  -3  11  11      305.64      282.49      8.42 o 
  -2  11  11        8.18       10.31      5.60 o 
  -1  11  11       80.21       91.51      5.85 o 
   0  11  11       63.59       69.13      6.48 o 
   1  11  11        9.24        8.23      5.70 o 
   2  11  11      718.90      690.52     34.89 o 
   3  11  11      179.08      174.44      9.81 o 
   4  11  11      516.92      520.39     16.31 o 
   5  11  11      400.81      375.34     10.17 o 
   6  11  11      448.42      448.81      7.23 o 
   7  11  11      161.14      157.97      5.57 o 
   8  11  11      116.38      120.60      5.70 o 
   9  11  11        5.25        8.65      7.15 o 
  10  11  11      106.33      111.45     11.36 o 
  11  11  11       47.08       47.14      8.49 o 
  -7  12  11       55.59       66.49     11.70 o 
  -6  12  11      105.39      109.88      7.12 o 
  -5  12  11      158.48      170.38      6.91 o 
  -4  12  11       23.89       21.95      6.70 o 
  -3  12  11      337.80      323.07      6.72 o 
  -2  12  11       10.71       13.05      8.55 o 
  -1  12  11        2.63        2.70      5.55 o 
   0  12  11      105.58      100.82      8.00 o 
   1  12  11      466.66      440.85     17.63 o 
   2  12  11      427.49      397.75     15.61 o 
   3  12  11      390.71      368.37     10.30 o 
   4  12  11      139.40      133.30      5.38 o 
   5  12  11      295.34      299.56      6.09 o 
   6  12  11      343.39      295.86      6.85 o 
   7  12  11      112.48      126.41      5.48 o 
   8  12  11        3.01        1.57      5.69 o 
   9  12  11        2.87        8.57      7.72 o 
  10  12  11       57.85       74.74      8.04 o 
  -6  13  11        3.31        5.51      7.64 o 
  -5  13  11        6.06       13.74      6.70 o 
  -4  13  11      129.42      124.15      6.67 o 
  -3  13  11       76.72       80.22      6.51 o 
  -2  13  11       41.24       50.31      6.80 o 
  -1  13  11       32.12       36.50      6.59 o 
   0  13  11      134.07      137.98      6.66 o 
   1  13  11     1013.33      925.97     12.43 o 
   2  13  11      664.30      642.87     31.88 o 
   3  13  11       72.95       87.50      7.73 o 
   4  13  11      138.68      140.59      5.57 o 
   5  13  11      246.81      232.98      7.46 o 
   6  13  11       36.00       40.37      5.38 o 
   7  13  11      233.34      222.79      6.58 o 
   8  13  11       43.93       45.76      5.94 o 
   9  13  11        9.69       16.32      7.50 o 
  10  13  11        8.45        4.70      8.60 o 
  -5  14  11        0.36        9.22      7.21 o 
  -4  14  11        0.96        0.18      7.40 o 
  -3  14  11       54.33       60.27      7.49 o 
  -2  14  11       57.77       64.46      6.90 o 
  -1  14  11      120.99      117.66      6.92 o 
   0  14  11      142.13      139.93      6.97 o 
   1  14  11      173.90      173.91     10.00 o 
   2  14  11      314.74      293.19      7.43 o 
   3  14  11       92.44       85.40      6.47 o 
   4  14  11       59.72       58.20      5.84 o 
   5  14  11       12.66        9.85      5.71 o 
   6  14  11      207.02      204.49      6.24 o 
   7  14  11      144.01      136.19      6.54 o 
   8  14  11       20.28       22.77      7.72 o 
   9  14  11        1.82        2.88      7.91 o 
  -4  15  11        9.83        6.47      7.72 o 
  -3  15  11        3.54       10.46      7.30 o 
  -2  15  11       33.08       30.57      7.40 o 
  -1  15  11       47.65       50.63      7.05 o 
   0  15  11       13.00       10.08      7.42 o 
   1  15  11       84.93       72.46      9.38 o 
   2  15  11      115.89      111.70      7.13 o 
   3  15  11       42.10       49.92      7.29 o 
   4  15  11        9.48        9.18      5.94 o 
   5  15  11       73.84       64.97      6.40 o 
   6  15  11       52.06       48.40      6.25 o 
   7  15  11       37.85       34.31      6.47 o 
   8  15  11        8.24        5.83      8.19 o 
  -3  16  11       15.75       16.56      8.15 o 
  -2  16  11        5.13       13.29      7.61 o 
  -1  16  11       13.71       17.86      7.73 o 
   0  16  11       13.04       19.68     10.48 o 
   1  16  11        5.15        2.74     11.50 o 
   2  16  11       11.60       10.36      7.13 o 
   3  16  11       38.45       47.11      7.82 o 
   4  16  11       90.19       80.72      6.76 o 
   5  16  11        1.09        3.26      6.78 o 
   6  16  11       81.06       91.83      6.93 o 
   7  16  11        5.53        9.15      7.27 o 
  -1  17  11        7.67       11.55      8.29 o 
   0  17  11       14.40       22.58     10.77 o 
   1  17  11        3.39        1.60      8.27 o 
   2  17  11        0.79       -0.49      8.34 o 
   3  17  11       41.58       35.11      8.77 o 
   4  17  11        2.43        6.29      6.93 o 
   0  -8  12       10.77       13.99      8.43 o 
   1  -8  12       31.42       27.04      7.90 o 
   2  -8  12       16.79       21.93     11.12 o 
   3  -8  12      113.72      118.51     11.52 o 
   4  -8  12       25.02       35.91     12.48 o 
  -2  -7  12       19.41       17.76      7.76 o 
  -1  -7  12        0.46        6.42      7.85 o 
   0  -7  12        1.87        2.11      7.47 o 
   1  -7  12        7.79        4.26      7.49 o 
   2  -7  12      156.01      149.30     10.52 o 
   3  -7  12        2.72       -2.86      9.71 o 
   4  -7  12       16.28       24.25     10.15 o 
   5  -7  12       33.94       22.42     10.34 o 
   6  -7  12        0.38        6.19      7.84 o 
  -4  -6  12       36.79       33.29      7.33 o 
  -3  -6  12        0.74        7.53      6.61 o 
  -2  -6  12        0.04        4.55      6.11 o 
  -1  -6  12        1.55       -0.92      6.81 o 
   0  -6  12        1.72       -3.02      7.43 o 
   1  -6  12        8.30       12.85      7.07 o 
   2  -6  12        0.57        4.97     10.59 o 
   3  -6  12       23.02       23.29      9.64 o 
   4  -6  12        0.21        8.58      9.44 o 
   5  -6  12       36.27       38.14     10.37 o 
   6  -6  12       29.31       30.12      7.32 o 
   7  -6  12        3.63        9.30      6.31 o 
   8  -6  12        5.04        2.68      6.74 o 
  -5  -5  12        0.43        4.33      7.54 o 
  -4  -5  12        6.25        7.46      6.55 o 
  -3  -5  12       16.23       25.62      6.37 o 
  -2  -5  12        0.10        4.03      5.22 o 
  -1  -5  12       10.32        7.49      5.57 o 
   0  -5  12        0.48        4.05      5.73 o 
   1  -5  12        2.23        8.97      6.97 o 
   2  -5  12       31.31       33.27      9.90 o 
   3  -5  12       12.32       18.47      9.55 o 
   4  -5  12        0.03        6.78     10.61 o 
   5  -5  12        2.57       -0.33      6.74 o 
   6  -5  12       34.34       32.46      5.64 o 
   7  -5  12       38.26       41.71      6.14 o 
   8  -5  12        7.12       11.70      6.31 o 
   9  -5  12        2.85        4.01      6.97 o 
  -6  -4  12       29.34       29.77      6.83 o 
  -5  -4  12       89.51       88.73      6.76 o 
  -4  -4  12       40.08       39.80      6.16 o 
  -3  -4  12        6.24       11.85      5.85 o 
  -2  -4  12       20.61       26.42      5.95 o 
  -1  -4  12       18.56       22.89      6.43 o 
   0  -4  12       42.06       39.06      6.45 o 
   1  -4  12        1.49        0.39      5.34 o 
   2  -4  12        9.22        5.39      6.46 o 
   3  -4  12        2.42       15.15      8.87 o 
   4  -4  12       10.54       15.13      8.84 o 
   5  -4  12       49.45       45.82      6.85 o 
   6  -4  12        6.26        2.01      5.16 o 
   7  -4  12        0.59       -2.41      5.87 o 
   8  -4  12        1.74        4.01      6.16 o 
   9  -4  12       31.25       36.09      6.17 o 
  10  -4  12        9.87       20.09      7.73 o 
  -6  -3  12      108.03      118.59      8.65 o 
  -5  -3  12       99.07      111.64     10.66 o 
  -4  -3  12       52.44       57.77      6.47 o 
  -3  -3  12        4.46        5.72      6.58 o 
  -2  -3  12        0.54        0.29      6.26 o 
  -1  -3  12      168.19      163.91      5.57 o 
   0  -3  12        0.54        2.42      5.11 o 
   1  -3  12       77.54       62.79      5.29 o 
   2  -3  12       46.98       50.72      6.34 o 
   3  -3  12       71.65       81.17      6.40 o 
   4  -3  12        9.02       13.62      5.56 o 
   5  -3  12        1.24       10.60      6.00 o 
   6  -3  12       23.88       32.97      5.24 o 
   7  -3  12      129.97      126.78      5.69 o 
   8  -3  12       10.18       15.52      5.96 o 
   9  -3  12       69.40       67.18      6.34 o 
  10  -3  12       43.89       42.57      6.24 o 
  -7  -2  12       54.54       48.47     11.86 o 
  -6  -2  12      112.14      120.75     11.17 o 
  -5  -2  12       72.15       70.91      7.19 o 
  -4  -2  12       20.92       24.46      6.55 o 
  -3  -2  12       24.19       28.15      5.24 o 
  -2  -2  12      136.09      135.79      5.41 o 
  -1  -2  12       14.61       19.35      4.81 o 
   0  -2  12      542.20      510.46      8.03 o 
   1  -2  12      120.36      117.32      6.50 o 
   2  -2  12      158.92      172.86      6.35 o 
   3  -2  12      278.40      278.50      9.09 o 
   4  -2  12       30.93       53.61      8.63 o 
   5  -2  12        9.46       14.92      4.88 o 
   6  -2  12       31.82       25.29      6.36 o 
   7  -2  12        2.07        6.46      5.39 o 
   8  -2  12        2.19       12.16      5.57 o 
   9  -2  12        7.63        8.47      5.67 o 
  10  -2  12        1.52        3.65      5.78 o 
  11  -2  12        3.44        7.37      6.42 o 
  -7  -1  12       55.23       49.41     11.21 o 
  -6  -1  12       42.96       39.82      7.08 o 
  -5  -1  12      163.13      151.16      9.91 o 
  -4  -1  12      156.62      171.25      9.49 o 
  -3  -1  12      353.53      341.06     18.85 o 
  -2  -1  12      194.85      206.82      5.42 o 
  -1  -1  12      108.28      110.75      5.15 o 
   0  -1  12       98.91       93.50      8.17 o 
   1  -1  12      134.35      144.94      5.27 o 
   2  -1  12      158.62      148.08      6.90 o 
   3  -1  12      123.21      124.83      7.68 o 
   4  -1  12      155.85      163.44     13.32 o 
   5  -1  12       76.55       72.75      5.91 o 
   6  -1  12        8.84       11.90      4.82 o 
   7  -1  12       37.30       41.04      6.52 o 
   8  -1  12        5.73        2.13      6.60 o 
   9  -1  12        9.75        9.18      5.38 o 
  10  -1  12        0.04        5.44      5.15 o 
  11  -1  12        0.29        2.39      6.18 o 
  -8   0  12       36.36       55.31     10.48 o 
  -7   0  12       20.74       29.65      9.72 o 
  -6   0  12      304.77      274.61      9.94 o 
  -5   0  12      145.45      151.87      9.93 o 
  -4   0  12      310.97      284.62      9.17 o 
  -3   0  12      700.93      617.33     10.28 o 
  -2   0  12      286.64      298.79     11.10 o 
  -1   0  12      646.95      654.47     22.77 o 
   0   0  12        3.49        6.10      5.18 o 
   1   0  12      115.52      118.73      4.96 o 
   2   0  12        6.62        3.63      4.75 o 
   3   0  12       76.19       87.20     14.23 o 
   4   0  12       59.65       58.03      5.08 o 
   5   0  12      240.17      239.42     12.76 o 
   6   0  12      197.38      206.01      6.06 o 
   7   0  12       29.70       22.69      4.79 o 
   8   0  12      204.83      195.52      5.93 o 
   9   0  12       15.06       16.30      5.62 o 
  10   0  12        2.77        4.48      5.70 o 
  11   0  12        0.17        2.13      6.00 o 
  12   0  12       33.00       32.13      6.86 o 
  -8   1  12       11.29       18.12     10.26 o 
  -7   1  12        5.27        0.71      9.43 o 
  -6   1  12       90.18       78.69      9.47 o 
  -5   1  12      439.73      408.68     10.43 o 
  -4   1  12      414.72      354.48      9.97 o 
  -3   1  12      867.95      807.56     11.05 o 
  -2   1  12     1733.44     1684.04     14.61 o 
  -1   1  12      145.57      157.89      5.34 o 
   0   1  12      342.43      376.57      8.30 o 
   1   1  12        7.84       16.51      7.34 o 
   2   1  12       44.57       48.68      4.48 o 
   3   1  12       11.95       13.41      5.09 o 
   4   1  12      499.91      482.31     31.20 o 
   5   1  12       36.55       44.21      4.12 o 
   6   1  12      156.82      154.12      4.57 o 
   7   1  12      408.43      407.18     13.77 o 
   8   1  12       18.43       24.33      4.50 o 
   9   1  12       29.11       29.16      5.27 o 
  10   1  12       14.08       10.45     10.54 o 
  11   1  12        4.49       14.94      5.36 o 
  12   1  12       98.01       78.90      6.79 o 
  -8   2  12       27.08       28.23      8.04 o 
  -7   2  12       76.17       80.00      7.04 o 
  -6   2  12      143.52      134.92      5.82 o 
  -5   2  12      208.49      204.73     11.98 o 
  -4   2  12      473.30      432.58     10.01 o 
  -3   2  12      360.27      364.37     10.33 o 
  -2   2  12       11.59       14.30      8.07 o 
  -1   2  12     5027.68     5153.20    217.50 o 
   0   2  12       91.07      100.70      5.51 o 
   1   2  12       47.78       49.79      5.29 o 
   2   2  12      280.23      307.18     19.33 o 
   3   2  12      990.13     1049.20     54.67 o 
   4   2  12      460.50      461.31     14.84 o 
   5   2  12      273.19      297.68     12.11 o 
   6   2  12      194.64      178.17      5.43 o 
   7   2  12      100.20       93.23      4.05 o 
   8   2  12      148.05      155.05      7.30 o 
   9   2  12       52.70       44.64      5.40 o 
  10   2  12        2.25        2.30      5.37 o 
  11   2  12        0.55        8.64      6.13 o 
  12   2  12        8.03        9.58      6.44 o 
  -8   3  12        4.45        6.20      6.98 o 
  -7   3  12       29.88       30.66      6.32 o 
  -6   3  12      140.26      130.43      6.66 o 
  -5   3  12      200.64      183.38     13.72 o 
  -4   3  12      297.44      298.26      8.22 o 
  -3   3  12       31.53       39.48      5.89 o 
  -2   3  12      543.85      586.22     10.91 o 
  -1   3  12      345.56      298.99     11.01 o 
   0   3  12     1393.35     1461.77     50.09 o 
   1   3  12      265.14      292.59     13.37 o 
   2   3  12      147.75      168.12      8.11 o 
   3   3  12     1407.18     1455.49     11.61 o 
   4   3  12      809.86      857.61     10.33 o 
   5   3  12      315.25      318.92      6.85 o 
   6   3  12      446.18      440.17      8.73 o 
   7   3  12      461.82      479.96     13.02 o 
   8   3  12       78.82       74.34      5.06 o 
   9   3  12       68.22       60.25      5.38 o 
  10   3  12        6.42        8.37      5.33 o 
  11   3  12       24.37       29.89      7.30 o 
  12   3  12        0.31        9.68      6.45 o 
  -8   4  12       10.35       -0.38      7.21 o 
  -7   4  12       48.68       42.58      6.71 o 
  -6   4  12      108.28       94.52      5.74 o 
  -5   4  12      182.98      173.53      6.69 o 
  -4   4  12      148.27      155.01     13.33 o 
  -3   4  12        1.56        6.13      5.83 o 
  -2   4  12      111.66       89.13      7.67 o 
  -1   4  12      816.97      785.80     12.48 o 
   0   4  12      413.55      373.00     12.72 o 
   1   4  12      111.06      135.34      7.28 o 
   2   4  12       71.16       88.13      7.71 o 
   3   4  12     1317.78     1473.85     11.68 o 
   4   4  12     2669.66     2684.75     13.38 o 
   5   4  12      274.13      291.42      8.59 o 
   6   4  12      531.69      570.24     26.80 o 
   7   4  12      284.77      299.65      7.97 o 
   8   4  12      225.85      221.74      4.90 o 
   9   4  12       65.14       69.89      4.83 o 
  10   4  12       47.13       43.55      4.96 o 
  11   4  12       17.47       25.72      7.10 o 
  12   4  12        1.01        6.28      5.75 o 
  -8   5  12       13.31       11.53      7.63 o 
  -7   5  12        3.46       -2.96      6.87 o 
  -6   5  12       64.40       68.36      6.13 o 
  -5   5  12      373.11      366.00     17.29 o 
  -4   5  12       88.35       85.95      6.58 o 
  -3   5  12       14.89       19.30      5.42 o 
  -2   5  12        8.52       20.37      5.96 o 
  -1   5  12       88.43       78.09      6.36 o 
   0   5  12      609.02      554.15     14.97 o 
   1   5  12      673.64      783.84     10.09 o 
   2   5  12      459.28      467.41      7.38 o 
   3   5  12     1394.33     1470.49     12.19 o 
   4   5  12      510.32      550.37      9.68 o 
   5   5  12      736.57      793.83      8.47 o 
   6   5  12      404.94      441.02      9.55 o 
   7   5  12      160.71      157.66      5.04 o 
   8   5  12      102.78      116.22      4.31 o 
   9   5  12       21.82       27.45      5.16 o 
  10   5  12      141.36      135.21      5.46 o 
  11   5  12       58.36       60.85      8.48 o 
  12   5  12        3.42        6.65      7.09 o 
  -8   6  12        2.54        1.15      7.66 o 
  -7   6  12       22.73       27.78      6.71 o 
  -6   6  12       32.56       34.33      6.65 o 
  -5   6  12      109.29      103.77      6.75 o 
  -4   6  12      216.99      209.60     15.71 o 
  -3   6  12       14.46       16.69      5.63 o 
  -2   6  12       62.22       67.35      6.15 o 
  -1   6  12      298.55      263.76     12.58 o 
   0   6  12     1191.60     1139.37     85.27 o 
   1   6  12      137.03      139.30      8.15 o 
   2   6  12        1.98        1.96      7.70 o 
   3   6  12      477.06      530.37      9.43 o 
   4   6  12      403.96      408.10      8.88 o 
   5   6  12      392.52      392.96      8.51 o 
   6   6  12      152.99      156.71     11.17 o 
   7   6  12      118.36      113.16      8.99 o 
   8   6  12       79.49       82.10      4.81 o 
   9   6  12       23.03       23.74      6.91 o 
  10   6  12      124.67      131.12      9.04 o 
  11   6  12       97.46       82.54      7.14 o 
  12   6  12       54.36       55.49      7.80 o 
  -8   7  12       15.14       10.23      7.06 o 
  -7   7  12        0.50       11.90      6.89 o 
  -6   7  12       11.91       16.13      6.24 o 
  -5   7  12       23.07       15.75      8.83 o 
  -4   7  12       67.91       56.98      5.56 o 
  -3   7  12      237.73      248.31     17.34 o 
  -2   7  12        1.43        3.35      5.57 o 
  -1   7  12      893.00      844.09     37.53 o 
   0   7  12      338.53      306.03      9.12 o 
   1   7  12       81.23       91.25     16.29 o 
   2   7  12       30.34       32.75      5.35 o 
   3   7  12       61.63       53.69      7.52 o 
   4   7  12       18.90       16.09      7.40 o 
   5   7  12      105.82      117.61      8.05 o 
   6   7  12      251.69      242.78      9.36 o 
   7   7  12      850.04      853.11     20.40 o 
   8   7  12       68.44       68.14      7.03 o 
   9   7  12       90.93       94.40      6.75 o 
  10   7  12      100.24      100.85      6.15 o 
  11   7  12       83.69       86.48      7.90 o 
  12   7  12        7.98       11.90      8.22 o 
  -8   8  12       10.74        9.73      8.17 o 
  -7   8  12        0.21        5.86      6.54 o 
  -6   8  12        4.69        1.28      6.39 o 
  -5   8  12        1.59        6.61      5.69 o 
  -4   8  12      141.08      131.97     10.63 o 
  -3   8  12       22.66       18.06      6.00 o 
  -2   8  12      258.37      256.76      7.44 o 
  -1   8  12      119.66      104.47      6.34 o 
   0   8  12      694.18      643.24      9.54 o 
   1   8  12       30.91       34.78      7.88 o 
   2   8  12      275.02      290.78      7.40 o 
   3   8  12       49.95       49.41      7.17 o 
   4   8  12      181.22      193.92      7.82 o 
   5   8  12      429.87      442.91     19.23 o 
   6   8  12      607.61      607.86     22.20 o 
   7   8  12      228.57      240.79     11.47 o 
   8   8  12      103.01      101.80      6.49 o 
   9   8  12       62.46       65.90      5.62 o 
  10   8  12       72.47       70.62      6.92 o 
  11   8  12       35.01       39.77     11.64 o 
  12   8  12      124.44      114.62      8.16 o 
  -8   9  12        7.24       14.01      7.49 o 
  -7   9  12        0.47        2.71      7.03 o 
  -6   9  12        1.41        4.38      6.61 o 
  -5   9  12       12.33       15.67      6.13 o 
  -4   9  12       61.63       56.39      6.41 o 
  -3   9  12       91.87       87.18      6.39 o 
  -2   9  12        3.14        9.47      5.97 o 
  -1   9  12        5.93        5.33      5.50 o 
   0   9  12       10.37       11.25      5.81 o 
   1   9  12        4.15        2.03      6.62 o 
   2   9  12        0.59       -0.98      6.10 o 
   3   9  12       18.12       19.14      5.49 o 
   4   9  12     1102.60     1102.80     34.51 o 
   5   9  12        4.67        5.10      5.63 o 
   6   9  12      136.18      142.46      5.99 o 
   7   9  12      368.43      323.03      6.42 o 
   8   9  12       85.91       75.80      5.73 o 
   9   9  12        2.76        4.27      7.23 o 
  10   9  12       14.78       16.13     11.51 o 
  11   9  12       15.72       20.81     12.10 o 
  12   9  12       56.56       60.97      8.94 o 
  -7  10  12        0.28       -1.43      7.92 o 
  -6  10  12        2.19        9.33      6.74 o 
  -5  10  12       53.74       55.90      6.62 o 
  -4  10  12        3.28       13.67      6.30 o 
  -3  10  12      118.79      128.37      9.03 o 
  -2  10  12      103.73      109.31      6.95 o 
  -1  10  12       18.64       22.30      6.30 o 
   0  10  12        5.68        3.48      5.56 o 
   1  10  12       78.65       83.54      5.93 o 
   2  10  12       50.29       45.14      5.89 o 
   3  10  12      103.85       95.04      5.70 o 
   4  10  12        6.48        3.51      5.49 o 
   5  10  12      775.54      789.20     26.99 o 
   6  10  12        7.15        8.06      4.65 o 
   7  10  12        0.40        1.14      5.39 o 
   8  10  12        5.31        5.37      5.49 o 
   9  10  12       49.28       45.39      6.32 o 
  10  10  12       40.84       43.24      8.03 o 
  11  10  12       15.81       16.79     11.50 o 
  -7  11  12       19.93       23.64      7.86 o 
  -6  11  12        3.16       10.26      6.64 o 
  -5  11  12       34.59       28.58      6.73 o 
  -4  11  12      260.55      253.99      9.53 o 
  -3  11  12        0.38       -1.41      6.63 o 
  -2  11  12       67.89       67.15      5.97 o 
  -1  11  12       14.65       18.92      6.26 o 
   0  11  12       86.85       85.46      6.23 o 
   1  11  12      190.58      179.23     10.35 o 
   2  11  12        0.20        1.03      5.61 o 
   3  11  12       19.06       20.01      5.91 o 
   4  11  12      138.85      138.47      8.13 o 
   5  11  12      136.45      128.59      6.73 o 
   6  11  12       28.09       30.46      4.79 o 
   7  11  12        5.29        7.53      6.03 o 
   8  11  12       20.26       20.44      5.78 o 
   9  11  12      198.77      200.54      8.45 o 
  10  11  12       23.91       37.47      8.26 o 
  11  11  12       15.15       12.74      8.93 o 
  -6  12  12       50.31       50.76      7.54 o 
  -5  12  12      219.90      209.75      7.36 o 
  -4  12  12        6.87        8.41     12.20 o 
  -3  12  12      115.36      101.86      6.85 o 
  -2  12  12        7.54       10.70      6.28 o 
  -1  12  12      102.13       99.64      6.48 o 
   0  12  12      152.37      148.51      6.63 o 
   1  12  12        5.01        8.09      9.46 o 
   2  12  12       21.39       17.80      6.04 o 
   3  12  12        8.23       13.94      6.05 o 
   4  12  12       54.61       49.07      5.25 o 
   5  12  12        2.32        3.42      5.40 o 
   6  12  12        4.96        2.73      5.42 o 
   7  12  12        5.06        9.25      5.56 o 
   8  12  12       14.04       12.78      6.03 o 
   9  12  12        0.48        2.39      8.29 o 
  10  12  12       33.75       34.87      8.41 o 
  -6  13  12      167.20      160.60      8.34 o 
  -5  13  12       83.50       92.83      7.82 o 
  -4  13  12      269.75      269.83      8.14 o 
  -3  13  12       29.93       34.83      6.37 o 
  -2  13  12       97.61      100.96      6.99 o 
  -1  13  12       67.67       75.87      6.64 o 
   0  13  12      115.31      120.13      7.08 o 
   1  13  12      219.84      198.59     10.61 o 
   2  13  12        7.78       18.18      6.57 o 
   3  13  12       70.39       72.43      6.68 o 
   4  13  12       17.89       18.94      5.20 o 
   5  13  12       47.48       46.55      5.48 o 
   6  13  12        0.21        5.53      5.78 o 
   7  13  12        7.05        4.69      5.82 o 
   8  13  12       15.21       16.19      6.47 o 
   9  13  12        3.11        0.59      8.36 o 
  10  13  12       27.76       41.10      9.22 o 
  -5  14  12      264.84      245.29     12.73 o 
  -4  14  12      151.42      177.30      7.44 o 
  -3  14  12       39.16       49.32      7.07 o 
  -2  14  12      227.55      211.23     10.03 o 
  -1  14  12      278.19      261.19      7.45 o 
   0  14  12       11.68       18.84      6.68 o 
   1  14  12        0.59        4.71     10.26 o 
   2  14  12        2.18        3.29      6.38 o 
   3  14  12        0.48        5.74      6.73 o 
   4  14  12       92.41      102.93      5.74 o 
   5  14  12       13.53       14.61      5.72 o 
   6  14  12        3.14        3.22      5.78 o 
   7  14  12        4.69       10.61      6.46 o 
   8  14  12        8.54        9.04      6.79 o 
   9  14  12        2.47        2.88      8.84 o 
  -4  15  12      134.00      143.00     12.73 o 
  -3  15  12      127.91      137.74      7.87 o 
  -2  15  12       44.17       53.34      7.31 o 
  -1  15  12      302.15      275.45      7.50 o 
   0  15  12       44.21       37.34      6.90 o 
   1  15  12        4.55       11.98     10.69 o 
   2  15  12        5.20        5.10      9.61 o 
   3  15  12       45.64       40.81      7.20 o 
   4  15  12      184.06      178.29      6.44 o 
   5  15  12        1.09        5.17      5.81 o 
   6  15  12       66.68       56.24      6.59 o 
   7  15  12        0.45        3.97      6.74 o 
   8  15  12        0.09       -4.63      7.27 o 
  -2  16  12      142.90      158.70      8.14 o 
  -1  16  12       44.93       58.34      9.16 o 
   0  16  12      127.18      122.27     11.51 o 
   1  16  12       49.30       49.74     11.20 o 
   2  16  12       15.26       20.56      7.28 o 
   3  16  12      102.91       93.39      7.95 o 
   4  16  12       47.89       52.06      6.76 o 
   5  16  12      178.32      178.11      8.22 o 
   6  16  12       27.04       22.15      7.16 o 
   0  17  12       22.79       31.06     10.85 o 
   1  17  12       72.52       64.53      8.19 o 
   2  17  12       82.27       89.37      8.17 o 
   3  17  12       41.86       37.61      8.87 o 
   4  17  12       56.17       53.79      7.15 o 
   0  -7  13        1.61       -0.11      8.85 o 
   1  -7  13       15.41       16.74      8.01 o 
   2  -7  13       48.90       40.58      8.51 o 
   3  -7  13        2.14        7.70     11.77 o 
   4  -7  13        7.48        4.20     10.92 o 
  -2  -6  13       67.86       75.20      7.28 o 
  -1  -6  13        0.99       -3.14      7.77 o 
   0  -6  13        2.48       12.44      8.15 o 
   1  -6  13        9.37       14.91      7.42 o 
   2  -6  13       28.05       26.81      7.57 o 
   3  -6  13       10.09       10.51     11.16 o 
   4  -6  13       32.76       27.19     11.92 o 
   5  -6  13      138.88      120.12     11.64 o 
   6  -6  13       96.05       97.06     11.94 o 
  -4  -5  13       86.19       85.43      7.75 o 
  -3  -5  13      137.92      137.64      6.86 o 
  -2  -5  13        7.69       11.61      6.69 o 
  -1  -5  13       13.02       16.52      6.18 o 
   0  -5  13        7.69        9.67      5.96 o 
   1  -5  13        8.97        6.46      7.36 o 
   2  -5  13       50.48       46.55      7.06 o 
   3  -5  13       82.64       72.31      9.63 o 
   4  -5  13       91.42       82.11      9.48 o 
   5  -5  13       19.35       16.67      9.74 o 
   6  -5  13      191.03      167.88      7.78 o 
   7  -5  13       48.30       48.78      6.78 o 
   8  -5  13       38.67       39.44      6.99 o 
  -5  -4  13       35.13       35.77      9.78 o 
  -4  -4  13       44.64       48.15      6.59 o 
  -3  -4  13       42.13       61.71      6.61 o 
  -2  -4  13      150.17      141.68      6.68 o 
  -1  -4  13       28.83       27.83      7.41 o 
   0  -4  13       20.44       19.61      5.80 o 
   1  -4  13      150.20      133.78      6.19 o 
   2  -4  13       90.74      106.24      6.03 o 
   3  -4  13       30.58       31.46     10.81 o 
   4  -4  13       21.75       23.16      9.01 o 
   5  -4  13      347.61      341.32     11.32 o 
   6  -4  13        0.80       -0.59      7.19 o 
   7  -4  13      158.30      149.29      6.39 o 
   8  -4  13       19.11       19.25      6.36 o 
   9  -4  13       28.38       28.32      7.04 o 
  -5  -3  13       22.09       27.55      6.93 o 
  -4  -3  13       75.88       91.96     11.46 o 
  -3  -3  13       50.32       59.64      6.78 o 
  -2  -3  13       93.26       80.77     23.51 o 
  -1  -3  13      400.47      404.27      8.77 o 
   0  -3  13      282.38      274.32      6.09 o 
   1  -3  13       85.46       93.84      5.79 o 
   2  -3  13      108.26      111.31     23.22 o 
   3  -3  13       59.27       65.57      9.20 o 
   4  -3  13      111.42      142.80      9.83 o 
   6  -3  13      197.44      193.62     10.13 o 
   7  -3  13       32.48       33.73      7.26 o 
   8  -3  13       81.42       86.12      6.46 o 
   9  -3  13       30.97       45.06      6.56 o 
  10  -3  13       18.95       23.11     10.77 o 
  -6  -2  13        0.97        0.83      8.32 o 
  -5  -2  13       24.64       33.25      7.73 o 
  -4  -2  13       53.00       60.35      5.77 o 
  -3  -2  13        8.26        8.65      5.50 o 
  -2  -2  13      272.35      278.28      6.55 o 
  -1  -2  13      377.39      383.70      6.41 o 
   0  -2  13      116.36      113.84      5.41 o 
   1  -2  13      159.58      170.81      7.11 o 
   2  -2  13      183.14      193.12      7.82 o 
   3  -2  13        7.59        3.47      6.25 o 
   4  -2  13        5.62       10.64      5.95 o 
   5  -2  13      186.60      189.39     14.24 o 
   6  -2  13       43.64       53.11      7.13 o 
   7  -2  13       70.92       65.98      6.03 o 
   8  -2  13       32.52       33.35      7.11 o 
   9  -2  13       28.46       35.87      6.62 o 
  10  -2  13       22.40       22.00      6.57 o 
  -6  -1  13        7.78       16.90     11.00 o 
  -5  -1  13       46.00       46.15      9.51 o 
  -4  -1  13       48.45       55.42      7.24 o 
  -3  -1  13        1.53       -0.75      5.13 o 
  -2  -1  13        6.44        8.00      5.26 o 
  -1  -1  13      125.62      107.59     14.96 o 
   0  -1  13      148.35      155.12      7.05 o 
   1  -1  13        0.78        6.14      5.10 o 
   2  -1  13        3.84        5.69      4.89 o 
   3  -1  13      395.29      398.60     13.72 o 
   4  -1  13       41.56       49.52      5.36 o 
   5  -1  13       38.84       42.04      5.94 o 
   6  -1  13      272.67      251.41      6.23 o 
   7  -1  13      193.01      175.14      5.96 o 
   8  -1  13      143.70      152.40      6.20 o 
   9  -1  13       41.19       43.83      6.58 o 
  10  -1  13       22.89       17.92      8.42 o 
  11  -1  13        0.47        3.51      6.82 o 
  -7   0  13        1.40        1.31     11.69 o 
  -6   0  13        0.52       -5.35     10.47 o 
  -5   0  13       19.08       26.94      9.09 o 
  -4   0  13       25.15       28.37      9.13 o 
  -3   0  13       16.37       18.54      6.74 o 
  -2   0  13       13.73       22.93      5.43 o 
  -1   0  13       34.36       38.51      6.31 o 
   0   0  13       12.78        6.43      4.72 o 
   1   0  13        1.11       -0.15      4.95 o 
   2   0  13       10.72       17.77      5.27 o 
   3   0  13       12.54       26.44      5.75 o 
   4   0  13      290.47      290.09     22.33 o 
   5   0  13      106.66      110.03      6.49 o 
   6   0  13      226.78      232.22      4.63 o 
   7   0  13      342.43      316.42      6.59 o 
   8   0  13       65.58       69.30      5.94 o 
   9   0  13      115.99      115.82      6.11 o 
  10   0  13       81.23       87.57     11.58 o 
  11   0  13       59.12       52.30      9.14 o 
  -7   1  13        0.06       -3.39      9.98 o 
  -6   1  13        9.18       14.38     10.06 o 
  -5   1  13       11.50       18.30      9.50 o 
  -4   1  13        2.02        2.85      8.97 o 
  -3   1  13        1.47       -1.80      8.58 o 
  -2   1  13       60.20       58.30      5.93 o 
  -1   1  13       42.07       29.67      5.04 o 
   0   1  13        6.32        2.42      4.05 o 
   1   1  13       21.69       23.50      5.13 o 
   2   1  13       18.15       24.73      5.29 o 
   3   1  13      189.85      183.12      6.51 o 
   4   1  13        0.68        5.10      5.53 o 
   5   1  13      142.57      149.91      6.88 o 
   6   1  13       65.51       57.00      3.92 o 
   7   1  13      111.40      113.46      4.68 o 
   8   1  13      383.40      365.67      6.42 o 
   9   1  13       28.78       28.10      4.92 o 
  10   1  13       32.11       39.11      6.37 o 
  11   1  13       25.31       19.31      6.84 o 
  -7   2  13        0.51        9.23      9.76 o 
  -6   2  13       59.28       63.79      9.22 o 
  -5   2  13       34.64       42.61      9.45 o 
  -4   2  13       42.71       35.09      9.15 o 
  -3   2  13       10.40       10.72      8.50 o 
  -2   2  13        2.66        1.22      8.84 o 
  -1   2  13        9.22        9.37      4.58 o 
   0   2  13      362.96      359.64      9.01 o 
   1   2  13       32.32       36.02      5.48 o 
   2   2  13      218.57      234.56      7.46 o 
   3   2  13       32.74       39.39      7.22 o 
   4   2  13      484.76      510.39      7.69 o 
   5   2  13      123.14      123.25      7.30 o 
   6   2  13       24.55       26.09      4.38 o 
   7   2  13       33.18       44.71      4.77 o 
   8   2  13       38.75       37.79      5.86 o 
   9   2  13       37.28       30.41      4.95 o 
  10   2  13       29.83       33.51      5.69 o 
  11   2  13        9.89       11.57      5.72 o 
  12   2  13       10.37       10.91      7.57 o 
  -8   3  13        0.81        7.69      7.16 o 
  -7   3  13       37.57       34.78     10.61 o 
  -6   3  13       14.83       24.40      6.82 o 
  -5   3  13       83.34       88.61      8.59 o 
  -4   3  13       95.04       80.75      8.83 o 
  -3   3  13        0.50       -2.55      7.98 o 
  -2   3  13       37.58       32.58      7.93 o 
  -1   3  13       87.76       69.18      8.16 o 
   0   3  13       68.81       71.52      7.32 o 
   1   3  13      154.50      130.51      6.10 o 
   2   3  13      148.95      150.46      6.03 o 
   3   3  13      822.04      867.99      8.88 o 
   4   3  13        7.14       14.10      5.56 o 
   5   3  13      188.52      195.91      8.09 o 
   6   3  13      141.54      161.91      7.70 o 
   7   3  13       42.16       45.23      4.16 o 
   8   3  13       24.33       25.06      4.61 o 
   9   3  13        8.23       10.18      5.59 o 
  10   3  13        0.51        3.20      5.98 o 
  11   3  13        1.30        6.14      5.68 o 
  12   3  13       16.94       22.11      8.19 o 
  -8   4  13        2.71        3.70      7.98 o 
  -7   4  13        9.42        9.82      7.52 o 
  -6   4  13       50.03       57.28      7.49 o 
  -5   4  13       53.99       52.10      6.87 o 
  -4   4  13      169.71      155.39      6.58 o 
  -3   4  13       52.50       49.62      6.26 o 
  -2   4  13        4.92        2.74      8.92 o 
  -1   4  13       11.40       11.48      9.10 o 
   0   4  13      417.63      424.27     19.71 o 
   1   4  13       16.76       18.44      5.59 o 
   2   4  13        7.35       13.55      5.33 o 
   3   4  13       20.78       22.19      5.47 o 
   4   4  13      257.74      245.92      8.18 o 
   5   4  13        6.53        2.95      7.28 o 
   6   4  13       33.35       37.11      7.47 o 
   7   4  13       10.61       11.62      4.59 o 
   8   4  13       71.39       70.28      4.88 o 
   9   4  13       19.50       18.31      5.33 o 
  10   4  13        8.65        7.86      5.26 o 
  11   4  13        6.52        4.13      6.42 o 
  12   4  13        0.23        4.63      6.96 o 
  -8   5  13       62.45       56.63      9.61 o 
  -7   5  13       46.68       46.12      6.82 o 
  -6   5  13       23.89       29.47      7.26 o 
  -5   5  13      365.39      339.57     21.71 o 
  -4   5  13       82.44       81.72      6.06 o 
  -3   5  13      106.56       93.42      6.59 o 
  -2   5  13       32.15       36.45      6.66 o 
  -1   5  13       21.10       21.72      8.86 o 
   0   5  13       17.29       14.34     11.72 o 
   1   5  13       36.93       53.34      7.81 o 
   2   5  13      197.62      227.09      8.42 o 
   3   5  13      254.21      249.43      8.61 o 
   4   5  13      273.94      311.01      8.42 o 
   5   5  13       13.95       13.16      5.44 o 
   6   5  13       88.31       96.88      5.91 o 
   7   5  13      138.72      132.45      7.85 o 
   8   5  13        0.88        2.64      5.49 o 
   9   5  13       56.70       56.09      5.67 o 
  10   5  13        0.08        3.27      6.08 o 
  11   5  13        2.93        4.73      6.41 o 
  12   5  13       22.61       22.67      6.93 o 
  -8   6  13       97.25       95.87      8.69 o 
  -7   6  13       78.92       88.82      7.31 o 
  -6   6  13       72.06       70.06      7.32 o 
  -5   6  13      115.05      109.86      7.08 o 
  -4   6  13      381.79      340.73      7.48 o 
  -3   6  13      125.26      115.65      6.46 o 
  -2   6  13       19.80       24.78      5.68 o 
  -1   6  13       33.62       39.88      6.68 o 
   0   6  13       33.80       37.97     11.53 o 
   1   6  13        6.06       14.15      7.64 o 
   2   6  13        9.73        6.13      5.41 o 
   3   6  13     1316.46     1447.70     11.92 o 
   4   6  13       53.08       61.12      8.01 o 
   5   6  13      127.14      141.34      6.18 o 
   6   6  13        9.34       22.00      8.14 o 
   7   6  13      210.46      203.62      8.89 o 
   8   6  13      214.44      227.32     19.96 o 
   9   6  13        1.55        1.75      4.29 o 
  10   6  13        0.15        6.38      9.01 o 
  11   6  13        0.58        1.01      7.73 o 
  12   6  13       10.55       12.90      8.26 o 
  -8   7  13       79.86       72.87      8.23 o 
  -7   7  13       24.90       23.91      6.79 o 
  -6   7  13       66.74       57.68      6.86 o 
  -5   7  13      139.83      134.43      6.60 o 
  -4   7  13      164.90      142.06      6.20 o 
  -3   7  13      566.40      539.33      9.93 o 
  -2   7  13       89.48       91.37      6.02 o 
  -1   7  13       88.07       92.69      6.80 o 
   0   7  13      138.22      148.00      8.86 o 
   1   7  13       91.37       86.94      7.92 o 
   2   7  13      475.09      543.17      9.58 o 
   3   7  13      110.59      110.42      8.39 o 
   4   7  13      361.07      352.83      7.16 o 
   5   7  13       23.81       33.26      7.87 o 
   6   7  13       75.36       79.02      7.93 o 
   7   7  13        0.44        3.34      5.70 o 
   8   7  13      162.33      165.77      6.38 o 
   9   7  13        0.12        2.21      5.68 o 
  10   7  13       25.17       30.40      7.65 o 
  11   7  13        1.10        2.59      7.93 o 
  12   7  13        5.47        1.03      8.45 o 
  -7   8  13       55.01       52.66      7.47 o 
  -6   8  13       96.74       91.50      7.52 o 
  -5   8  13       63.88       71.20      7.09 o 
  -4   8  13      273.05      261.08      6.80 o 
  -3   8  13      533.49      509.79     21.25 o 
  -2   8  13      709.09      660.84     26.80 o 
  -1   8  13      727.88      709.67     43.86 o 
   0   8  13       26.43       36.11      7.85 o 
   1   8  13       14.19       18.85     15.08 o 
   2   8  13       29.07       20.05      7.39 o 
   3   8  13      132.42      156.72      6.22 o 
   4   8  13      350.19      392.26      9.05 o 
   5   8  13       67.25       91.44      5.99 o 
   6   8  13      119.80      120.20      9.09 o 
   7   8  13      327.34      299.16      6.31 o 
   8   8  13      134.13      136.81      6.23 o 
   9   8  13       85.36       79.17      7.17 o 
  10   8  13        0.10        3.86     11.45 o 
  11   8  13       19.21       11.02      8.00 o 
  12   8  13       23.16       10.06      8.23 o 
  -7   9  13        1.11       -0.27      6.98 o 
  -6   9  13      105.28      106.30      8.74 o 
  -5   9  13      104.68      116.82      7.16 o 
  -4   9  13      566.67      558.52     20.11 o 
  -3   9  13      599.29      582.43     28.78 o 
  -2   9  13      583.67      541.37     25.70 o 
  -1   9  13      447.79      442.55      8.40 o 
   0   9  13      147.22      146.86      7.65 o 
   1   9  13       15.09       15.12     10.72 o 
   2   9  13       20.05       26.51      6.59 o 
   3   9  13       28.17       32.14      5.60 o 
   4   9  13        2.91       11.95      8.22 o 
   5   9  13      315.04      327.09      7.21 o 
   6   9  13      227.41      217.43      8.53 o 
   7   9  13      324.40      318.03      9.86 o 
   8   9  13      155.89      144.14      6.27 o 
   9   9  13       81.75       84.42      6.23 o 
  10   9  13        0.37       -1.23     11.91 o 
  11   9  13       28.73       25.61     11.30 o 
  -7  10  13       16.32       11.96      7.92 o 
  -6  10  13       15.06       16.04      7.04 o 
  -5  10  13      220.41      215.09      9.83 o 
  -4  10  13       53.34       56.24      8.83 o 
  -3  10  13      382.40      358.48     15.84 o 
  -2  10  13      507.64      464.34      7.57 o 
  -1  10  13      487.93      471.69      8.47 o 
   0  10  13      279.06      272.75      8.01 o 
   1  10  13      106.35       98.45     11.34 o 
   2  10  13       41.52       44.09      5.20 o 
   3  10  13      160.43      164.84      6.45 o 
   4  10  13      464.68      468.15      7.77 o 
   5  10  13        5.48        5.89      6.14 o 
   6  10  13      248.24      236.48      6.36 o 
   7  10  13      201.00      186.56      6.25 o 
   8  10  13       97.05       94.99      6.34 o 
   9  10  13      131.17      139.92      6.79 o 
  10  10  13        2.92        6.93      8.25 o 
  11  10  13        0.58       -0.47      9.36 o 
  -6  11  13       33.60       34.94      7.42 o 
  -5  11  13        6.39        8.33      6.47 o 
  -4  11  13      529.16      531.65     24.76 o 
  -3  11  13        3.91        6.69      6.83 o 
  -2  11  13      170.16      179.75      6.75 o 
  -1  11  13      232.77      232.43     10.22 o 
   0  11  13      260.50      258.63      7.47 o 
   1  11  13     1080.03     1049.93     15.67 o 
   2  11  13      442.23      421.35     14.98 o 
   3  11  13      315.35      327.01      9.15 o 
   4  11  13        6.60       10.31      5.77 o 
   5  11  13      260.20      267.90     10.85 o 
   6  11  13       39.37       43.26      5.78 o 
   7  11  13      180.44      172.95      6.40 o 
   8  11  13      170.26      178.82      6.69 o 
   9  11  13       40.11       38.39      6.14 o 
  10  11  13        1.98       -0.09      7.90 o 
  11  11  13       27.74       33.07      9.14 o 
  -6  12  13       26.91       26.67      8.01 o 
  -5  12  13       93.10       87.48      7.40 o 
  -4  12  13        0.83        6.36      6.61 o 
  -3  12  13      348.52      334.49      7.55 o 
  -2  12  13       59.49       67.89      6.93 o 
  -1  12  13       21.76       28.56      6.47 o 
   0  12  13      864.93      844.94     13.69 o 
   1  12  13       16.47       18.30     10.31 o 
   2  12  13      364.28      365.43      9.42 o 
   3  12  13      328.20      340.22      9.71 o 
   4  12  13      216.99      205.73      6.61 o 
   5  12  13        6.32        6.29      5.52 o 
   6  12  13      168.77      163.72      5.40 o 
   7  12  13       46.83       48.88      6.04 o 
   8  12  13      214.08      199.20      6.78 o 
   9  12  13       72.55       73.24      7.15 o 
  10  12  13       14.97        2.88      8.76 o 
  -5  13  13       50.47       52.20      7.73 o 
  -4  13  13      116.28      112.21      7.65 o 
  -3  13  13       55.28       55.25      6.90 o 
  -2  13  13      108.95      110.58      7.23 o 
  -1  13  13       72.18       65.05      7.01 o 
   0  13  13        5.15        6.21      6.78 o 
   1  13  13      411.09      357.52     11.01 o 
   2  13  13       23.02       28.80      6.74 o 
   3  13  13       63.45       58.16      5.68 o 
   4  13  13       55.25       56.72      5.78 o 
   5  13  13      101.36       97.94      6.15 o 
   6  13  13       46.57       48.25      6.42 o 
   7  13  13      206.99      186.33      6.49 o 
   8  13  13      159.04      156.84      6.93 o 
   9  13  13       17.75       17.31      7.23 o 
  -4  14  13       29.11       22.09      8.31 o 
  -3  14  13       54.77       51.62     11.39 o 
  -2  14  13       88.72       86.42      7.19 o 
  -1  14  13       47.99       46.04      7.33 o 
   0  14  13       86.54       83.77      6.78 o 
   1  14  13       42.45       38.81      9.67 o 
   2  14  13       46.70       39.11      7.27 o 
   3  14  13      172.38      165.80      7.46 o 
   4  14  13      132.56      121.28      6.25 o 
   5  14  13      128.10      122.75      6.27 o 
   6  14  13       67.46       65.76      6.36 o 
   7  14  13      113.28      115.80      6.79 o 
   8  14  13       73.77       67.94      7.09 o 
   9  14  13       57.51       52.64      9.07 o 
  -3  15  13       12.19       14.23     12.56 o 
  -2  15  13       12.76       11.50      7.86 o 
  -1  15  13       71.88       76.51      7.98 o 
   0  15  13       12.64       20.22      7.78 o 
   1  15  13        0.56        5.72     10.53 o 
   2  15  13        8.19        9.56      7.37 o 
   3  15  13      106.95      119.22      7.67 o 
   4  15  13      133.50      126.56      6.42 o 
   5  15  13       93.97       85.10      6.64 o 
   6  15  13       60.00       58.12      6.82 o 
   7  15  13      139.15      136.88      7.03 o 
  -2  16  13        0.54        1.65      8.17 o 
  -1  16  13       60.03       62.54      8.05 o 
   0  16  13       26.31       27.35     11.46 o 
   1  16  13       19.84       20.42      7.48 o 
   2  16  13        0.30       -2.93      7.51 o 
   3  16  13       27.21       20.59      7.60 o 
   4  16  13      187.33      166.44      7.91 o 
   5  16  13       38.56       28.14      6.99 o 
   6  16  13      114.17      109.06      7.37 o 
   1  17  13        3.20        6.86      8.04 o 
   2  17  13        4.64        7.89      8.53 o 
   3  17  13       52.52       48.06      9.01 o 
   1  -6  14       20.93       19.94      8.29 o 
   2  -6  14        3.76        5.72      8.11 o 
   3  -6  14        1.22        6.02      8.28 o 
   4  -6  14        2.24        1.68     12.20 o 
  -2  -5  14       16.11       22.07      6.94 o 
  -1  -5  14        3.60        5.01      6.58 o 
   0  -5  14        8.73        6.78      6.74 o 
   1  -5  14       16.11       23.69      7.96 o 
   2  -5  14       68.13       78.65      8.49 o 
   3  -5  14        1.15        6.28      7.79 o 
   4  -5  14       10.41       10.24     11.18 o 
   5  -5  14       18.29       26.84     11.52 o 
   6  -5  14        2.15       15.33     12.58 o 
  -3  -4  14        2.60        7.35      6.73 o 
  -2  -4  14        1.78       -1.00      6.41 o 
  -1  -4  14      105.73       92.47      8.28 o 
   0  -4  14        1.13       -0.48      6.17 o 
   1  -4  14       21.66       29.40      6.14 o 
   2  -4  14        1.77        4.67      6.06 o 
   3  -4  14        5.46        8.84      7.48 o 
   4  -4  14       32.13       -3.72      9.78 o 
   7  -4  14        0.16       -1.27      7.62 o 
   8  -4  14        0.05       10.66      6.88 o 
  -4  -3  14       20.70       16.65      7.60 o 
  -3  -3  14       11.33       14.17      7.56 o 
  -2  -3  14       74.74       42.74     21.34 o 
  -1  -3  14       58.21       54.13      6.00 o 
   0  -3  14       56.03       57.80      5.77 o 
   1  -3  14        4.75        6.28      5.56 o 
   2  -3  14        6.43        5.71      6.78 o 
   3  -3  14        4.29        7.11      6.63 o 
   4  -3  14       32.25       23.67      9.00 o 
   7  -3  14        4.52       13.42     10.31 o 
   8  -3  14        9.28        6.78      8.46 o 
   9  -3  14        0.06       -6.07     11.25 o 
  -5  -2  14       19.64       18.53      6.55 o 
  -4  -2  14        2.47        4.65      6.49 o 
  -3  -2  14       25.58       22.18      6.01 o 
  -2  -2  14       25.34       26.00      6.09 o 
  -1  -2  14      175.11      168.89      6.42 o 
   0  -2  14       57.63       51.09      6.90 o 
   1  -2  14       54.81       47.02      6.45 o 
   2  -2  14        0.60        2.48      5.68 o 
   3  -2  14       72.84       56.63      5.39 o 
   4  -2  14       22.07       25.32      7.16 o 
   5  -2  14       40.88       30.98      7.55 o 
   6  -2  14       10.35       17.30     11.16 o 
   7  -2  14        0.11        2.37      6.18 o 
   8  -2  14        0.49        0.54      5.55 o 
   9  -2  14        0.34       -0.30      8.65 o 
  -5  -1  14       15.71       13.33      7.22 o 
  -4  -1  14      112.61      117.17      6.66 o 
  -3  -1  14       91.20       79.88      6.16 o 
  -2  -1  14      178.02      172.63      6.29 o 
  -1  -1  14       29.39       29.55      7.04 o 
   0  -1  14       64.68       58.39      5.58 o 
   1  -1  14      164.85      163.12      6.20 o 
   2  -1  14      205.57      190.98      7.06 o 
   3  -1  14        8.47        6.72      5.70 o 
   4  -1  14       46.50       51.15      9.65 o 
   5  -1  14        1.27        6.11     10.02 o 
   6  -1  14        0.49        3.89      5.77 o 
   7  -1  14        4.05        3.06      5.27 o 
   8  -1  14       13.87       13.67      5.50 o 
   9  -1  14        8.29        9.19      6.56 o 
  10  -1  14        3.17        1.49      6.93 o 
  -6   0  14       14.28       21.24     10.26 o 
  -5   0  14       46.34       51.98      9.76 o 
  -4   0  14      100.84      100.81      7.10 o 
  -3   0  14      238.04      241.60      6.44 o 
  -2   0  14      313.35      319.01      7.57 o 
  -1   0  14       54.49       62.43      5.32 o 
   0   0  14       51.59       52.00      5.82 o 
   1   0  14      206.43      218.59      7.08 o 
   2   0  14      305.50      289.52     16.35 o 
   3   0  14      235.72      227.42     13.42 o 
   4   0  14      108.33      116.32      6.00 o 
   5   0  14      136.39      135.09     11.99 o 
   6   0  14        2.47        4.91      5.66 o 
   7   0  14       86.43       80.57      5.92 o 
   8   0  14        5.63        5.75      6.20 o 
   9   0  14        9.20       13.75      6.30 o 
  10   0  14        4.68        6.83      6.15 o 
  -6   1  14       35.24       29.90      9.92 o 
  -5   1  14       63.51       68.93     10.36 o 
  -4   1  14      107.01      110.81     10.15 o 
  -3   1  14      353.54      350.52     16.47 o 
  -2   1  14      225.64      245.01      9.84 o 
  -1   1  14        3.43        5.82      5.14 o 
   0   1  14       17.52       25.94      5.31 o 
   1   1  14      139.57      150.86     11.45 o 
   2   1  14      421.23      385.15     19.24 o 
   3   1  14      183.59      192.60     10.63 o 
   4   1  14       62.95       51.66      6.05 o 
   5   1  14      328.19      328.33     24.57 o 
   6   1  14       96.78      101.50      7.01 o 
   7   1  14       44.31       38.03      4.97 o 
   8   1  14        3.59        2.19      6.03 o 
   9   1  14        0.66        3.18      6.54 o 
  10   1  14       16.68       14.45      6.63 o 
  11   1  14        0.24        3.68      6.57 o 
  -7   2  14       38.31       19.11     11.70 o 
  -6   2  14        8.78       12.95      9.61 o 
  -5   2  14       47.29       44.47     10.48 o 
  -4   2  14      106.04       90.45      9.10 o 
  -3   2  14      474.12      422.01     10.50 o 
  -2   2  14      307.33      306.48     12.49 o 
  -1   2  14       61.86       62.70      5.51 o 
   0   2  14        4.20        7.88      5.34 o 
   1   2  14       81.69       84.50      6.16 o 
   2   2  14      103.64      100.92      6.73 o 
   3   2  14        7.93        6.24      6.24 o 
   4   2  14      327.26      336.07      9.68 o 
   5   2  14      380.27      415.67      9.31 o 
   6   2  14      243.77      255.02     13.62 o 
   7   2  14       59.64       63.71      4.57 o 
   8   2  14      151.94      142.50      6.37 o 
   9   2  14      112.39      107.63      7.55 o 
  10   2  14       22.26       23.59      6.39 o 
  11   2  14        0.34        1.93      5.93 o 
  -7   3  14       23.47       17.96     11.25 o 
  -6   3  14       96.70       88.04      9.94 o 
  -5   3  14       29.95       26.63      9.76 o 
  -4   3  14      148.96      129.67      9.97 o 
  -3   3  14      393.98      368.72     10.55 o 
  -2   3  14      361.19      299.23     10.79 o 
  -1   3  14      260.84      264.87      6.92 o 
   0   3  14      234.93      242.32      5.54 o 
   1   3  14      358.17      361.26     17.84 o 
   2   3  14       46.55       56.55      8.23 o 
   3   3  14       18.70       14.02      5.86 o 
   4   3  14       16.30       19.57      8.38 o 
   5   3  14      476.13      515.30      8.15 o 
   6   3  14      211.10      205.83      9.35 o 
   7   3  14      312.09      324.76     10.01 o 
   8   3  14       95.08       93.30      5.23 o 
   9   3  14       78.28       69.58      6.18 o 
  10   3  14       39.54       44.82      6.57 o 
  11   3  14       26.89       24.84      5.97 o 
  -7   4  14       88.08       92.83      7.61 o 
  -6   4  14       51.09       59.54      8.98 o 
  -5   4  14        4.34        9.11      6.65 o 
  -4   4  14      100.42       92.38      9.31 o 
  -3   4  14      417.46      340.06     10.45 o 
  -2   4  14      273.02      248.56     10.81 o 
  -1   4  14      166.41      168.37     11.06 o 
   0   4  14      449.90      448.88     14.15 o 
   1   4  14      980.65     1001.75      9.51 o 
   2   4  14      113.95      117.14      8.33 o 
   3   4  14      102.51      118.16      6.28 o 
   4   4  14       20.12       26.94      7.90 o 
   5   4  14      478.90      514.87      9.77 o 
   6   4  14      287.21      294.83      7.04 o 
   7   4  14       10.03       11.36      8.57 o 
   8   4  14      124.59      117.81      6.50 o 
   9   4  14      168.57      171.59      6.45 o 
  10   4  14       36.60       39.26      6.49 o 
  11   4  14       41.04       42.62      6.93 o 
  -7   5  14       30.92       39.71      7.73 o 
  -6   5  14       79.56       76.34      7.36 o 
  -5   5  14       94.11       98.60      7.17 o 
  -4   5  14        1.11        0.56      6.69 o 
  -3   5  14       62.73       53.60      6.64 o 
  -2   5  14      174.99      139.43      9.13 o 
  -1   5  14      132.13      120.99     10.84 o 
   0   5  14      398.30      399.70     18.67 o 
   1   5  14     1295.08     1436.14     12.24 o 
   2   5  14      146.24      150.98      6.18 o 
   3   5  14      235.03      248.41      8.64 o 
   4   5  14       67.38       77.55      8.17 o 
   5   5  14      178.87      173.23      6.74 o 
   6   5  14      234.30      270.01      8.64 o 
   7   5  14      385.15      421.79      9.97 o 
   8   5  14      148.74      155.70     15.94 o 
   9   5  14      111.15      122.14      7.03 o 
  10   5  14       80.71       82.97      8.26 o 
  11   5  14       56.86       52.29      6.71 o 
  12   5  14       30.66       28.21      7.17 o 
  -7   6  14        5.90        7.94      7.67 o 
  -6   6  14        9.32        9.03      7.54 o 
  -5   6  14        0.52        2.20      6.78 o 
  -4   6  14      195.57      181.65     18.74 o 
  -3   6  14       37.67       31.97      6.71 o 
  -2   6  14      168.29      158.27     10.98 o 
  -1   6  14       92.38       85.40     10.67 o 
   0   6  14      273.25      260.09     16.96 o 
   1   6  14      637.98      707.77      9.77 o 
   2   6  14      197.75      207.66      8.50 o 
   3   6  14       33.03       20.23      7.88 o 
   4   6  14       64.60       65.07      7.62 o 
   5   6  14      396.63      423.44      7.55 o 
   6   6  14     1040.57     1146.17      9.82 o 
   7   6  14       21.79       21.44      8.30 o 
   8   6  14      344.05      371.05     25.71 o 
   9   6  14      333.86      314.66     24.41 o 
  10   6  14      159.99      144.38      8.43 o 
  11   6  14       59.24       55.81      8.06 o 
  12   6  14       19.00       13.81     12.24 o 
  -7   7  14        6.99        6.18      8.16 o 
  -6   7  14        0.73        2.50      7.56 o 
  -5   7  14       68.51       71.94     14.84 o 
  -4   7  14       19.54       19.59      6.34 o 
  -3   7  14      144.93      143.13      7.47 o 
  -2   7  14       35.69       36.13      6.99 o 
  -1   7  14      113.88      123.34     11.49 o 
   0   7  14       27.83       28.95     14.21 o 
   1   7  14      437.67      483.47      9.55 o 
   2   7  14        6.66        7.51      7.39 o 
   3   7  14        3.68        2.52      7.67 o 
   4   7  14       13.77       15.62      7.79 o 
   5   7  14      316.81      347.63      9.29 o 
   6   7  14       92.57       96.60      8.97 o 
   7   7  14      818.58      861.04     11.47 o 
   8   7  14      223.51      210.66      7.14 o 
   9   7  14       54.47       61.77     12.67 o 
  10   7  14       69.71       65.10     12.72 o 
  11   7  14       59.20       50.71      6.67 o 
  -7   8  14       48.23       53.29      8.26 o 
  -6   8  14        3.80        9.65      7.46 o 
  -5   8  14        0.94        5.00      6.86 o 
  -4   8  14       88.51       82.09      6.76 o 
  -3   8  14       19.15       24.06      6.28 o 
  -2   8  14       53.45       51.77      6.42 o 
  -1   8  14       56.54       44.68      7.62 o 
   0   8  14       38.29       43.80      9.33 o 
   1   8  14        1.63       -1.45      5.84 o 
   2   8  14      198.88      202.74      8.40 o 
   3   8  14      137.35      115.65      6.07 o 
   4   8  14       93.25       80.03      6.40 o 
   5   8  14      273.76      285.56      7.33 o 
   6   8  14      362.23      372.81      9.36 o 
   7   8  14        3.66       10.49      8.46 o 
   8   8  14       38.51       32.99      5.87 o 
   9   8  14      166.24      162.33      8.29 o 
  10   8  14       40.79       49.77     12.48 o 
  11   8  14       34.97       38.46     13.33 o 
  -6   9  14       12.60       19.01      7.31 o 
  -5   9  14        0.12       -1.58      6.45 o 
  -4   9  14       11.80       16.94      6.67 o 
  -3   9  14        0.65        3.87      6.67 o 
  -2   9  14        0.12        5.39      6.20 o 
  -1   9  14        0.09        1.86      7.31 o 
   0   9  14        1.89        4.66      8.18 o 
   1   9  14      114.19      111.29     19.52 o 
   2   9  14      179.40      183.61      6.90 o 
   3   9  14      322.92      341.10      9.14 o 
   4   9  14      304.99      291.73      9.07 o 
   5   9  14       62.68       56.59      6.52 o 
   6   9  14       33.13       42.04      8.47 o 
   7   9  14       23.03       39.02      9.50 o 
   8   9  14       58.05       54.87      7.03 o 
   9   9  14        3.56        8.70      6.53 o 
  10   9  14       44.09       51.48      9.64 o 
  11   9  14        8.06       12.37     13.23 o 
  -6  10  14       50.21       58.99     12.51 o 
  -5  10  14       26.55       32.26      7.50 o 
  -4  10  14       74.16       60.01      7.28 o 
  -3  10  14        2.29        4.88      6.65 o 
  -2  10  14       11.83       20.21      6.84 o 
  -1  10  14        7.88       10.41      6.70 o 
   0  10  14        0.77        5.80      7.85 o
[truncated: 53,802 more chars]
